# Supplementary material for: 200 years of dinosaur discoveries –a visual portrayal of their geographic and historical origins
Source: PeerJ. 2026 May 27;14:e21351. doi: 10.7717/peerj.21351 (PMC13221989; doi:10.7717/peerj.21351)
Supplement: Supplemental Information 1 [file peerj-14-21351-s001.txt]

Polocanthidae Hylaeosaurus armatus 1833 England Valanginian

Basal Stenopelix valdensis 1857 England Cretaceous

Hadrosauriformes Hadrosaurus foulkii 1858 United-States Cretaceous

Heterodontosauridae Echinodon becklesii 1861 England Cretaceous

Thyreophora Scelidosaurus harrisonii 1861 England Pliensbachian

Ankylosauria Acanthopholis horrida 1867 England Cretaceous

Hypsilophodontidae Hypsilophodon foxii 1869 England Berriasian-Barremenian

Iguanodontia Rhabdodon priscus 1869 France Cretaceous

Struthiosauridae Struthiosaurus austriacus 1871 Austria Santonian-Maastrichtian

Stegosauria Dacentrurus armatus 1875 England Kimmeridgian

Neornithischia Nanosaurus agilis 1877 United-States Jurassic

Neornithischia Nanosaurus agilis 1877 United-States Kimmeridgian-Tithonian

Stegosauria Stegosaurus stenops 1877 United-States Kimmeridgian-Tithonian

Panoplosauridae Anoplosaurus curtonotus 1879 England Albian

Iguanodontia Iguanodon bernissartensis 1881 Belgium Cretaceous

Iguanodontia Mochlodon suessi 1881 Austria Cretaceous

Polocanthidae Polacanthus foxii 1881 England Barremian

Iguanodontia Camptosaurus dispar 1885 United-States Jurassic

Iguanodontia Cumnoria prestwichii 1888 England Jurassic

Coronosauria Triceratops horridus 1889 United-States Cretaceous

Panoplosauridae Nodosaurus textilis 1889 United-States Cenomanian-Coniacian

Hadrosauriformes Claosaurus agilis 1890 United-States Cretaceous

Coronosauria Torosaurus latus 1891 United-States Cretaceous

Ankylosauria Sarcolestes leedsi 1893 England Callovian

Iguanodontia Dryosaurus altus 1894 United-States Jurassic

Polocanthidae Hoplitosaurus marshi 1901 United-States Barremian

Stegosauria Loricatosaurus priscus 1901 England Callovian

Pachycephalosauria Stegoceras validum 1902 Canada Cretaceous

Hadrosauriformes Telmatosaurus transsylvanicus 1903 Romania Cretaceous

Coronosauria Centrosaurus apertus 1904 Canada Cretaceous

Nodosauridae Stegopelta landerensis 1905 United-States Albian-Cenomanian

Ankylosauridae Ankylosaurus magniventris 1908 United-States Maastrichtian

Ankylosauridae Euoplocephalus tutus 1910 Canada Campanian

Hadrosauriformes Kritosaurus navajovius 1910 United-States Cretaceous

Hadrosauriformes Saurolophus osborni 1912 Canada Cretaceous

Stegosauria Paranthodon africanus 1912 South-Africa Tithonian-Valanginian

Coronosauria Styracosaurus albertensis 1913 Canada Cretaceous

Hadrosauriformes Hypacrosaurus altispinus 1913 Canada Cretaceous

Thescelosauridae Thescelosaurus neglectus 1913 United-States Cretaceous

Coronosauria Anchiceratops orntatus 1914 Canada Cretaceous

Coronosauria Chasmosaurus belli 1914 Canada Cretaceous

Euceratopsia Leptoceratops gracilis 1914 Canada Cretaceous

Hadrosauriformes Corythosaurus cauarius 1914 Canada Cretaceous

Hadrosauriformes Gryposaurus notabilis 1914 Canada Cretaceous

Thyreophora Alcovasaurus longispinus 1914 United-States Kimmeridgian

Ornithopoda Kangasaurus coetzeei 1915 South-Africa Cretaceous

Stegosauria Kentrosaurus aethiopicus 1915 Tanzania Tithonian

Hadrosauriformes Prosaurolophus maximus 1916 Canada Cretaceous

Hadrosauriformes Edmontosaurus regalis 1917 Canada Cretaceous

Iguanodontia Dysalotosaurus lettowvorbecki 1919 Tanzania Jurassic

Panoplosauridae Panoplosaurus mirus 1919 Canada Campanian

Hadrosauriformes Parasaurolophus walkeri 1922 Canada Cretaceous

Basal Psittacosaurus mongoliensis 1923 Mongolia Cretaceous

Coronosauria Pentaceratops sternbergii 1923 United-States Cretaceous

Euceratopsia Protoceratops andrewsi 1923 Mongolia Cretaceous

Hadrosauriformes Lambeosaurus lambei 1923 Canada Cretaceous

Ankylosauridae Dyoplosaurus acutosquameus 1924 Canada Campanian

Heterodontosauridae Lycorhinus angustidens 1924 South-Africa Jurassic

Coronosauria Arrhinoceratops brachyops 1925 Canada Cretaceous

Ankylosauridae Scolosaurus cutleri 1928 Canada Campanian

Panoplosauridae Edmontonia longiceps 1928 Canada Campanian-Maastrichtian

Panoplosauridae Edmontonia longiceps 1928 Canada Campanian-Maastrichtian

Ankylosauridae Anodontosaurus lambei 1929 Canada Campanian-Maastrichtian

Hadrosauriformes Tanius sinensis 1929 China Cretaceous

Ankylosauridae Pinacosaurus granger 1933 Mongolia Campanian

Hadrosauriformes Bactrosaurus johnsoni 1933 China Cretaceous

Hadrosauriformes Nipponosaurus sachalinensis 1936 Russia Cretaceous

Polocanthidae Niobrarasaurus coleii 1936 United-States Coniacian-Campanian

Hadrosauriformes Jaxartosaurus aralensis 1937 Russia Cretaceous

Thescelosauridae Parksosaurus warrreni 1937 Canada Cretaceous

Coronosauria Chasmosaurus russelli 1940 Canada Cretaceous

Pachycephalosauria Pachycephalosaurus wyomingensis 1943 United-States Cretaceous

Hadrosauriformes Parrosaurus missouriensis 1945 United-States Cretaceous

Coronosauria Pachyrhinosaurus canadensis 1950 Canada Cretaceous

Euceratopsia Montanaceratops cerorhynchus 1951 United-States Cretaceous

Ankylosauridae Talarurus plicatospineus 1952 Mongolia Cenomanian-Turonian

Ankylosauria Sauroplites scutiger 1953 China Cretaceous

Hadrosauriformes Brachylophosaurus canadensis 1953 Canada Cretaceous

Stegosauria Lexovisaurus durobrivensis 1957 France Jurassic

Hadrosauriformes Tsintaosaurus spinorhinus 1958 China Cretaceous

Stegosauria Chialingosaurus kuani 1959 China Jurassic

Hadrosauriformes Lophorhothon atopus 1960 United-States Cretaceous

Struthiosauridae Silvisaurus condrayi 1960 United-States Albian-Cenomanian

Heterodontosauridae Heterodontosaurus tucki 1962 South-Africa Jurassic

Hadrosauriformes Probactrosaurus gobiensis 1966 China Cretaceous

Ornithischia Pisanosaurus mertii 1967 Argentina Triassic

Hadrosauriformes Aralosaurus tuberiferus 1968 Kazakhstan Cretaceous

Ankylosauria Sauropelta edwardsorum 1970 United-States Albian

Iguanodontia Tenontosaurus tilletti 1970 United-States Cretaceous

Hadrosauriformes Shantungosaurus giganteus 1973 China Cretaceous

Stegosauria Wuerhosaurus homheni 1973 China Barremian

Pachycephalosauria Homalocephale calathocercos 1974 Mongolia Cretaceous

Pachycephalosauria Prenocephale prenes 1974 Mongolia Cretaceous

Pachycephalosauria Tylocephale gilmorei 1974 Mongolia Cretaceous

Euceratopsia Bagaceratops rozhdestvenskyi 1975 Mongolia Cretaceous

Heterodontosauridae Abrictosaurus consors 1975 Lesotho Jurassic

Iguanodontia Ouranosaurus nigeriensis 1976 Niger Cretaceous

Ankylosauridae Saichania chulsanensis 1977 Mongolia Campanian

Ankylosauridae Tarchia kielanae 1977 Mongolia Campanian-Maastrichtian

Iguanodontia Valdosaurus canaliculatus 1977 England Cretaceous

Pachycephalosauria Wannanosaurus yansiensi 1977 China Cretaceous

Stegosauria Tuojiangosaurus multispinus 1977 China Callovian

Basal Micropachycephalosaurus hongtuyanensis 1978 China Cretaceous

Neornithischia Lesotosaurus diagnosticus 1978 Lesotho Jurassic

Hadrosauriformes Gilmoreosaurus mongoliensis 1979 China Cretaceous

Hadrosauriformes Maiasaura peeblesorum 1979 United-States Cretaceous

Hadrosauriformes Secernosaurus koerneri 1979 Argentina Cretaceous

Neornithischia Yandusaurus hongheensis 1979 China Bathonian

Pachycephalosauria Gravitholus albertae 1979 Canada Cretaceous

Stegosauria Dravidosaurus blanfordi 1979 India Cretaceous

Ankylosauria Minmi paravertebrata 1980 Australia Cretaceous

Iguanodontia Callovosaurus leedsi 1980 England Jurassic

Panoplosauridae Dracopelta zbyszewskii 1980 Portugal Tithonian

Thescelosauridae Zephyrosaurus schaffi 1980 United-States Cretaceous

Iguanodontia Muttaburrasuaurus langdoni 1981 Australia Cretaceous

Thyreophora Scutellosaurus lawleri 1981 United-States Sinemurian

Pachycephalosauria Goyocephale lattimorei 1982 Mongolia Cretaceous

Stegosauria Huayangosaurus taibaii 1982 China Bathonian-Callovian

Ankylosauridae Shamosaurus scutatus 1983 Mongolia Aptian-Albian

Ornithischia Xiaosaurus dashanensis 1983 China Jurassic

Stegosauria Chungkingosaurus jiangbeiensis 1983 China Bathonian-Callovian

Coronosauria Avaceratops lammersi 1986 United-States Cretaceous

Stegosauria Monkonosaurus lawulacus 1986 China Jurassic

Panoplosauridae Denversaurus schlessmani 1988 United-States Maastrichtian

Thescelosauridae Orodromeus makelai 1988 United-States Cretaceous

Basal Asiaceratops salsopaludalis 1989 Uzbekistan Cretaceous

Elasmaria Leaellynasaura amicagraphica 1989 Australia Aptian-Albian

Euceratopsia Turanoceratops tardabilis 1989 Uzbekistan Cretaceous

Ornithopoda Atlascopcosaurus loadsi 1989 Australia Cretaceous

Euceratopsia Breviceratops Kozlowski 1990 Mongolia Cretaceous

Neornithischia Agilisaurus louderbacki 1990 China Jurassic

Thyreophora Emausaurus ernsti 1990 Germany Toarcian

Hadrosauriformes Amurosaurus riabini 1991 Russia Cretaceous

Euceratopsia Udanoceratops tschizhovi 1992 Mongolia Cretaceous

Stegosauria Gigantspinosaurus sichuanensis 1992 China Oxfordian

Ankylosauridae Tsagantegia longicranialis 1993 Mongolia Cenomanian-Turonian

Hadrosauriformes Naashoibitosaurus ostromi 1993 United-States Cretaceous

Hadrosauriformes Pararhabdodon isonensis 1993 Spain Cretaceous

Panoplosauridae Tianchisaurus nedegoapeferima 1993 China Oxfordian-Kimmeridgian

Coronosauria Achelousaurus horneri 1994 United-States Cretaceous

Coronosauria Einiosaurus procurvicornis 1994 United-States Cretaceous

Nodosauridae Mymoorapelta maysi 1994 United-States Kimmeridgian-Tithonian

Stegosauria Yingshanosaurus jichuanensis 1994 China Jurassic

Polocanthidae Texasetes pleurohalio 1995 United-States Albian

Struthiosauridae Pawpawsaurus campbelli 1996 United-States Albian

Basal Archaeoceratops oshimai 1997 China Cretaceous

Ankylosauria Gargoyleosaurus parkpinorum 1998 United-States Kimmeridgian-Tithonian

Elasmaria Notohypsilophodon comodorensis 1998 Argentina Cretaceous

Euceratopsia Zuniceratops christopheri 1998 United-States Cretaceous

Hadrosauriformes Altirhinus kurzanovi 1998 Mongolia Cretaceous

Hadrosauriformes Eolambia caroljonesa 1998 United-States Cretaceous

Hadrosauriformes Protohadros byrdi 1998 United-States Cretaceous

Polocanthidae Gastonia burgei 1998 United-States Berriasian-Valanginian

Ankylosauria Animantarx ramaljonesi 1999 United-States Albian-Cenomanian

Ankylosauridae Nodocephalosaurus kirtlandensis 1999 United-States Campanian-Maastrichtian

Basal Chaoyangsaurus youngi 1999 China Jurassic

Iguanodontia Lurdusaurus arenatus 1999 Niger Cretaceous

Ornithpoda Qantassaurus intrepidus 1999 Australia Cretaceous

Ankylosauria Glyptodontopelta mimus 2000 United-States Cretaceous

Basal Graciliceratops mongoliensis 2000 Mongolia Cretaceous

Hadrosauriformes Charonosaurus jiayinensis 2000 China Cretaceous

Hadrosauriformes Nanyangosaurus zhugeii 2000 China Cretaceous

Jeholsauridae Jeholosaurus shangyuanensis 2000 China Cretaceous

Ankylosauria Cedarpelta bilbeyhallorum 2001 United-States Cenomanian-Turonian

Ankylosauridae Aletopelta coombsi 2001 United-States Campanian

Ankylosauridae Gobisaurus domoculus 2001 Mongolia Turonian

Ankylosauridae Liaoningosaurus paradoxus 2001 China Barremian-Aptian

Hadrosauriformes Jinzhousaurus yangi 2001 China Cretaceous

Hadrosauriformes Siamodon nimngami 2001 Thailand Cretaceous

Iguanodontia Draconyx loureiroi 2001 Portugal Jurassic

Iguanodontia Planicoxa venenica 2001 United-States Cretaceous

Stegosauria Hesperosaurus mjosi 2001 United-States Kimmeridgian

Basal Liaoceratops yanzigouensis 2002 China Cretaceous

Iguanodontia Napaisaurus guangxiensis 2002 China Cretaceous

Ornithopoda Anabisetia saldiviai 2002 Argentina Cenomanian-Turonian

Pachycephalosauria Sphaerotholus goodwini 2002 United-States Cretaceous

Hadrosauriformes Equijubus normani 2003 China Cretaceous

Hadrosauriformes Olorotitan arharensis 2003 Russia Cretaceous

Hadrosauriformes Shangmiaosaurus gilmorei 2003 China Cretaceous

Iguanodontia Fukuisaurus tetoriensis 2003 Japan Cretaceous

Iguanodontia Zalmoxes robust 2003 Romania Cretaceous

Pachycephalosauria Colepiocephale lambei 2003 Canada Cretaceous

Pachycephalosauria Hanssuesia sternbergi 2003 Canada Cretaceous

Ankylosauridae Bissektipelta archibaldi 2004 Mongolia Cretaceous

Elasmaria Talenkauen santacrucensis 2004 Argentina Campanian-Maastrichtian

Euceratopsia Prenoceratops pieganensis 2004 United-States Cretaceous

Hadrosauriformes Kerberosaurus manakini 2004 Russia Cretaceous

Basal Auroraceratops rugosus 2005 China Cretaceous

Hadrosauriformes Penelopognathus weishampeli 2005 China Cretaceous

Iguanodontia Lanzhousaurus magnidens 2005 China Cretaceous

Neornithischia Hexinlusaurus multidens 2005 China Jurassic

Struthiosauridae Hungarosaurus tormai 2005 Hungary Santonian

Thescelosauridae Changchunsaurus parvus 2005 China Cretaceous

Ankylosauria Antarctopelta oliveroi 2006 Antarctica Maastrichtian

Basal Yamaceratops dorngobiensis 2006 Mongolia Cretaceous

Basal Yinlong downsi 2006 China Jurassic

Coronosauria Agujaceratops mariscalensis 2006 United-States Cretaceous

Coronosauria Eotriceratops xerinsularis 2006 Canada Cretaceous

Iguanodontia Theiophytalia kerri 2006 United-States Cretaceous

Pachycephalosauria Alaskacephale gangloffi 2006 United-States Cretaceous

Ankylosauria Zhejiangosaurus lishuiensis 2007 China Cenomanian

Ankylosauridae Crichtonpelta benxiensis 2007 China Cenomanian

Coronosauria Albertaceratops nesmoi 2007 Canada Cretaceous

Coronosauria Nedoceratops hatcheri 2007 United-States Cretaceous

Elasmaria Macrogryphosaurus gondwanicus 2007 Argentina Coniacian

Euceratopsia Cerasinops hodgkissi 2007 United-States Cretaceous

Hadrosauriformes Nanningosaurus dashiensis 2007 China Cretaceous

Hadrosauriformes Velafrons coahuilensis 2007 Mexico Cretaceous

Iguanodontia Cedarorestes crichtoni 2007 United-States Cretaceous

Iguanodontia Mantellisaurus atherfieldensis 2007 England Cretaceous

Ornithischia Eocursor parvus 2007 South-Africa Jurassic

Stegosauria Jiangjunosaurus junggarensis 2007 China Oxfordian

Thescelosauridae Oryctodromeus cubicularis 2007 United-States Cretaceous

Hadrosauriformes Wulagasaurus dongi 2008 China Cretaceous

Iguanodontia Dakotadon lakotaensis 2008 United-States Cretaceous

Polocanthidae Peloroplites cedrimontanus 2008 United-States Cenomnanian-Turonian

Ankylosauridae Minotaurasaurus ramachandrani 2009 Mongolia Campanian

Basal Albalophosaurus yamaguchiorum 2009 Japan Cretaceous

Basal Helioceratops brachygnathus 2009 China Cretaceous

Basal Xuanhuaceratops niei 2009 China Jurassic

Hadrosauriformes Angulomastacator davies 2009 United-States Cretaceous

Hadrosauriformes Arenysaurus ardevoli 2009 Spain Cretaceous

Hadrosauriformes Jintasaurus meniscus 2009 China Cretaceous

Hadrosauriformes Levnesovia transoxiana 2009 Uzbekistan Cretaceous

Hadrosauriformes Tethyshadros insularis 2009 Italy Cretaceous

Heterodontosauridae Tianyulong confuciusi 2009 China Jurassic

Iguanodontia Elrhazosaurus nigeriensis 2009 Niger Cretaceous

Iguanodontia Owenodon hoggi 2009 England Cretaceous

Nodosauridae Tatankacephalus cooneyorum 2009 United-States Aptian-Albian

Stegosauria Miragaia longicollum 2009 Portugal Kimmeridgian-Tithonian

Basal Ajkaceratops kozmai 2010 Hungary Creteceous

Basal Koreaceratops hwaseongensis 2010 South-Korea Cretaceous

Coronosauria Coahuilaceratops magnacuerna 2010 Mexico Cretaceous

Coronosauria Diabloceratops eatoni 2010 United-States Cretaceous

Coronosauria Kosmoceratops richardsoni 2010 United-States Cretaceous

Coronosauria Medusaceratops lokii 2010 Canada Cretaceous

Coronosauria Ojoceratops fowleri 2010 United-States Cretaceous

Coronosauria Sinoceratops zhuchengensis 2010 China Cretaceous

Coronosauria Tatankaceratops sacrisonorum 2010 United-States Cretaceous

Coronosauria Utahceratops gettyi 2010 United-States Cretaceous

Coronosauria Vagaceratops irvinensis 2010 Canada Cretaceous

Euceratopsia Zhuchengceratops inexpectus 2010 China Cretaceous

Hadrosauriformes Blasisaurus canudoi 2010 Spain Cretaceous

Hadrosauriformes Bolong yixianensis 2010 China Cretaceous

Hadrosauriformes Jeyawati rugoculus 2010 United-States Cretaceous

Heterodontosauridae Fruitaden haagaroorum 2010 United-States Jurassic

Iguanodontia Barilium dawsoni 2010 England Cretaceous

Iguanodontia Hippodraco scutdens 2010 United-States Cretaceous

Iguanodontia Hypselospinus fittoni 2010 England Cretaceous

Iguanodontia Iguanacolosssus fortis 2010 United-States Cretaceous

Ankylosauria Propanoplosaurus marylandicus 2011 United-States Cretaceous

Coronosauria Spinops sternbergorum 2011 Canada Cretaceous

Coronosauria Titanoceratops ouranos 2011 United-States Cretaceous

Hadrosauriformes Acristavus gagslarsoni 2011 United-States Cretaceous

Hadrosauriformes Barsboldia sicinskii 2011 Mongolia Cretaceous

Hadrosauriformes Xuwulong yueluni 2011 China Cretaceous

Heterodontosauridae Manidens condorensis 2011 Argentina Jurassic

Iguanodontia Osmakasaurus depressus 2011 United-States Cretaceous

Iguanodontia Ratchasimasaurus suranareae 2011 Thailand Cretaceous

Iguanodontia Uteodon aphanoecetes 2011 United-States Jurassic

Nodosauridae Ahshislepelta minor 2011 United-States Campanian

Pachycephalosauria Amtocephale gobiensis 2011 Mongolia Cretaceous

Thescelosauridae Haya griva 2011 Mongolia Cretaceous

Thescelosauridae Koreanosaurus boseongensis 2011 South-Korea Cretaceous

Coronosauria Coronosaurus brinkmani 2012 Canada Cretaceous

Coronosauria Xenoceratops foremostensis 2012 Canada Cretaceous

Euceratopsia Unescoceratops koppelhus 2012 Canada Cretaceous

Hadrosauriformes Batyrosaurus rozhdestvenskyi 2012 Kazakhstan Cretaceous

Hadrosauriformes Huehuecanauhtlus tiquichensis 2012 Mexico Cretaceous

Hadrosauriformes Lapampasaurus cholinoi 2012 Argentina Cretaceous

Hadrosauriformes Latirhinus uitstlani 2012 Mexico Cretaceous

Hadrosauriformes Magnapaulia laticaudus 2012 Mexico Cretaceous

Heterodontosauridae Pegomastax africana 2012 South-Africa Jurassic

Iguanodontia Mochlodon vorosi 2012 Hungary Cretaceous

Iguanodontia Proa valdearinnoensis 2012 Spain Cretaceous

Ornithischa Yueosaurus tiantaiensis 2012 China Jurassic

Ornithischia Gideonmantellia amosanjuanae 2012 Spain Barremian

Ankylosauria Taohelong jinchenengsis 2013 China Cretaceous

Ankylosauridae Oohkotokia horneri 2013 United-States Cretaceous

Coronosauria Bravoceratops polyphemus 2013 United-States Cretaceous

Coronosauria Judiceratops tigris 2013 United-States Cretaceous

Coronosauria Nasutoceratops titusi 2013 United-States Cretaceous

Elasmaria Trinisaurus santamaraensis 2013 Antarctica Cretaceous

Hadrosauriformes Canardia garonnensis 2013 France Cretaceous

Hadrosauriformes Kazaklambia convincens 2013 Russia Cretaceous

Hadrosauriformes Yunganglong datongensis 2013 China Cretaceous

Nodosauridae Dongyangopelta yangyanensis 2013 China Albian-Cenomanian

Pachycephalosauria Acrotholus audeti 2013 Canada Cretaceous

Struthiosauridae Europelta carbonensis 2013 Spain Albian

Struthiosauridae Taohelong jinchengensis 2013 China Albian

Thescelosauridae Albertadromeus syntarsus 2013 Canada Cretaceous

Ankylosauridae Chuanqilong chaoyangensis 2014 China Barremian-Aptian

Ankylosauridae Zaraapelta nomadis 2014 Mongolia Maastrichtian

Ankylosauridae Ziapelta sanjuanensis 2014 United-States Campanian

Basal Aquilops americanus 2014 United-States Cretaceous

Coronosauria Mercuriceratops gemini 2014 United-States Cretaceous

Hadrosauriformes Adelolophus hutchinsoni 2014 United-States Cretaceous

Hadrosauriformes Augustynolophus morrisi 2014 United-States Cretaceous

Hadrosauriformes Gongpoquansaurus mazongshanensis 2014 China Cretaceous

Hadrosauriformes Plesiohadros djadokhtaensis 2014 Mongolia Cretaceous

Hadrosauriformes Rhinorex condrupus 2014 United-States Cretaceous

Hadrosauriformes Zhanghenglong yangchengensis 2014 China Cretaceous

Iguanodontia Eousdryosaurus nanohallucis 2014 Portugal Jurassic

Ornithischia Kulindadromeus zabaikalicus 2014 Russia Jurassic

Thyreophora Laquintasaura venezuelae 2014 Venezuela Jurassic

Ankylosauria Horshamosaurus rudgwickensis 2015 England Cretaceous

Ankylosauria Kunbarrasaurus ieversi 2015 Australia Albian-Cenomanian

Basal Hualianceratops wucaiwanensis 2015 China Jurassic

Basal Mosaiceratops azumai 2015 China Cretaceous

Coronosauria Regaliceratops peterhewsi 2015 Canada Cretaceous

Coronosauria Wendiceratops pinhornensis 2015 Canada Cretaceous

Euceratopsia Ischioceratops zhuchengensis 2015 China Cretaceous

Hadrosauriformes Koshisaurus katsuyama 2015 Japan Cretaceous

Hadrosauriformes Probrachylophosaurus bergei 2015 United-States Cretaceous

Hadrosauriformes Sirindhorna khoratensis 2015 Thailand Cretaceous

Iguanodontia Iguanodon galvensis 2015 Spain Cretaceous

Iguanodontia Morelladon beltrani 2015 Spain Cretaceous

Coronosauria Machairoceratops cronusi 2016 United-States Cretaceous

Coronosauria Spiclypeus shipporum 2016 United-States Cretaceous

Elasmaria Morrosaurus antarcticus 2016 Antarctica Cretaceous

Hadrosauriformes Datonglong tianzhenensis 2016 China Cretaceous

Hadrosauriformes Eotrachodon orientalis 2016 United-States Cretaceous

Iguanodontia Magnamanus soriaensis 2016 Spain Cretaceous

Iguanodontia Morrosaurus antarcticus 2016 Antarctica Cretaceous

Pachycephalosauria Foraminacephale brevis 2016 Canada Cretaceous

Polocanthidae Gastonia lorriemcwhinneyae 2016 United-States Berriasian-Valanginian

Stegosauria Alcovasaurus longispinus 2016 United-States Jurassic

Ankylosauridae Zuul crurivastator 2017 United-States Campanian

Coronosauria Yehuecauhceratops mudei 2017 Mexico Cretaceous

Hadrosauriformes Bonapartesaurus rionegrensis 2017 Argentina Cretaceous

Hadrosauriformes Zuoyunlong huangi 2017 China Cretaceous

Iguanodontia Burianosaurus augustai 2017 Czech-Republic Cretaceous

Iguanodontia Matheronodon provincialis 2017 France Cretaceous

Nodosauridae Borealopelta markmitchelli 2017 Canada Aptian-Albian

Stegosauria Isaberrysaura mollensis 2017 Argentina Jurassic

Ankylosauria Invictarx zephyri 2018 United-States Campanian

Ankylosauridae Akainacephalus johnsoni 2018 United-States Campanian

Ankylosauridae Jinyunpelta sinensis 2018 China Albian-Cenomanian

Ankylosauridae Platypelta coombsi 2018 Canada Cretaceous

Coronosauria Crittendenceratops kryzanowski 2018 United-States Cretaceous

Elasmaria Diluvicursor pickeringi 2018 Australia Cretaceous

Hadrosauriformes Choyrodon barsboldi 2018 Mongolia Cretaceous

Iguanodontia Bayannurosaurus perfectus 2018 China Cretaceous

Iguanodontia Riabininohadros weberae 2018 Ukraine Cretaceous

Nodosauridae Acantholipan gonzalezi 2018 Mexico Cretaceous

Ornithpoda Weewarrasaurus pobeni 2018 Australia Cretaceous

Stegosauria Mongolostegus exspectabilis 2018 Mongolia Cretaceous

Elasmaria Gallenosaurus dorisae 2019 Australia Cretaceous

Elasmaria Sektensaurus sanjuanboscoi 2019 Argentina Cretaceous

Euceratopsia Ferrisaurus sustutensis 2019 Canada Cretaceous

Hadrosauriformes Adynomosaurus arcanus 2019 Spain Cretaceous

Hadrosauriformes Aguilarhinus palimentus 2019 United-States Cretaceous

Hadrosauriformes Gobihadros mongoliensis 2019 Mongolia Cretaceous

Hadrosauriformes Kamuysaurus japonicus 2019 Japan Cretaceous

Hadrosauriformes Laiyongosaurus youngi 2019 China Cretaceous

Iguanodontia Fostoria dhimbangunmal 2019 Australia Cretaceous

Iguanodontia Pareisactus evrostos 2019 Spain Cretaceous

Ornithischia Sanxiasaurus modaoxiensis 2019 China Jurassic

Ornithopoda Convolvosaurus marri 2019 United-States Cretaceous

Ornithopoda Isascursor santacrucensis 2019 Argentina Cretaceous

Ornithopoda Mahuidacursor lipanglef 2019 Argentina Cretaceous

Basal Beg tse 2020 Mongolia Cretaceous

Coronosauria Navajoceratops sullivani 2020 United-States Cretaceous

Coronosauria Stallsaurus ancellae 2020 United-States Cretaceous

Coronosauria Terminocavus sealeyi 2020 United-States Cretaceous

Ornithopoda Changmiania Liaoning 2020 China Cretaceous

Stegosauria Adratiklit boulahfa 2020 Morocco Jurassic

Ankylosauria Spicomellus afer 2021 Morocco Bathonian-Callovian

Ankylosauria Stegouros elengassen 2021 Chile Campanian

Coronosauria Menefeeceratops sealeyi 2021 United-States Cretaceous

Hadrosauriformes Ajnabia Odysseus 2021 Morocco Cretaceous

Hadrosauriformes Fylax thyrakolasus 2021 Spain Cretaceous

Hadrosauriformes Ornatops incantatus 2021 United-States Cretaceous

Hadrosauriformes Portellsaurus sosbaynati 2021 Spain Cretaceous

Hadrosauriformes Tlatolophus galorum 2021 Mexico Cretaceous

Hadrosauriformes Yamatosaurus izanagii 2021 Japan Cretaceous

Iguanodontia Brighstoneus simmondsi 2021 England Cretaceous

Pachycephalosauria Sinocephale bexelli 2021 China Cretaceous

Coronosauria Bisticeratops froeseorum 2022 United-States Cretaceous

Coronosauria Sierraceratops turneri 2022 United-States Cretaceous

Hadrosauriformes Huallasaurus australis 2022 Argentina Cretaceous

Hadrosauriformes Kelumapausaura machi 2022 Argentina Cretaceous

Hadrosauriformes Malefica deckerti 2022 United-States Cretaceous

Iguanodontia Iyuku raathi 2022 South-Africa Cretaceous

Iguanodontia Transylvanosaurus platycephalus 2022 Romania Cretaceous

Polocanthidae Patagopelta cristata 2022 Argentina Campanian-Maastrichtian

Stegosauria Bashanosaurus primitivus 2022 China Jurassic

Thescelosauridae Nevadadromeus schmitti 2022 United-States Cretaceous

Coronosauria Furcatoceratops elucidans 2023 United-States Cretaceous

Euceratopsia Gremlin slobodorum 2023 Canada Cretaceous

Hadrosauriformes Gonkoken nanoi 2023 Chile Cretaceous

Iguanodontia Calvarius rapidus 2023 Spain Cretaceous

Iguanodontia Iani smithi 2023 United-States Cretaceous

Iguanodontia Oblitosaurus bunnueli 2023 Spain Jurassic

Neornithischia Minimocursor phunoiensis 2023 Thailand Jurassic

Nodosauridae Vectipelta barretti 2023 England Berriasian-Barremian

OrnithischiaBasal Ampelognathus coheni 2023 United-States Cretaceous

Ornithopoda Vectidromeus insularis 2023 England Cretaceous

Pachycephalosauria Platytholus clemensi 2023 United-States Cretaceous

Ankylosauridae Datai yingliangsis 2024 China Cretaceous

Ankylosauridae Huaxiazhoulong shouwen 2024 China Cretaceous

Ankylosauridae Tianzhenosaurus chengi 2024 China Cretaceous

Basal Sasayamagnomus saegusai 2024 Japan Creteceous

Coronosauria Lokiceratops rangiformis 2024 United-States Cretaceous

Elasmeria Chakisaurus nekul 2024 Argentina Cretaceous

Hadrosauriformes Coahuilasaurus lipani 2024 Mexico Cretaceous

Hadrosauriformes Minqaria bata 2024 Morocco Cretaceous

Iguanodontia Comptonatus chasei 2024 England Cretaceous

Iguanodontia Hesperonyx martinhotomasasorum 2024 Portugal Cretaceous

Ornithopoda Tietasaura derbyiana 2024 Brazil Cretaceous

Stegosauria Baiyinosaurus baojiensis 2024 China Cretaceous

Stegosauria Thyreosaurus atlasicus 2024 Morocco Jurassic

Stegosauria Yanbeilong ultimus 2024 China Cretaceous

Thescelosauridae Fona herzogae 2024 United-States Cretaceous

Ankylosauridae Zhongyuansaurus junchang 2025 China Cretaceous

Hadrosauriformes Ahshislesaurus wiman 2025 United-States Cretaceous

Hadrosauriformes Cariocecus bocagei 2025 Portugal Cretaceous

Hadrosauriformes Qianjiangsaurus changshengi 2025 China Cretaceous

Hadrosauriformes Taleta taleta 2025 Morocco Cretaceous

Iguanodontia Emiliasaura alessandrii 2025 Argentina Cretaceous

Iguanodontia Istiorachis macarthurae 2025 England Cretaceous

Iguanodontia Obelignathus septimanicus 2025 France Cretaceous

Iguanodontia Paulodon galvensis 2025 Spain Cretaceous

OrnithischiaBasal Archaeocursor asiaticua 2025 China Cretaceous

OrnithischiaBasal Enigmacursor mollyborthwickae 2025 United-States Jurassic

OrnithischiaBasal Pulaosaurus qinglong 2025 China Cretaceous

Pachycephalosauria Brontotholus harmoni 2025 United-States Cretaceous

Pachycephalosauria Zavacephale rinpoche 2025 Mongolia Cretaceous
