# Supplementary material for: 200 years of dinosaur discoveries –a visual portrayal of their geographic and historical origins
Source: PeerJ. 2026 May 27;14:e21351. doi: 10.7717/peerj.21351 (PMC13221989; doi:10.7717/peerj.21351)
Supplement: Supplemental Information 2 [file peerj-14-21351-s002.txt]

Sauropodomorpha (basal)*


Thecodontosaurus antiquus
1836
England

Massospondylus carinatus
1854
South Africa

Anchisaurus polyzelus
1865
United States

Plateosaurus trossingensis
1913
Germany

Eucnemesaurus fortis
1920
South Africa

Melanorosaurus readi
1924
South Africa

Lufengosaurus huenei
1940
China

Gyposaurus sinensis
1941
China

Yunnanosaurus huangi
1942
China

Plateosauravus cullingworthi
1942
South Africa

Amygdalodon patagonicus
1947
Argentina

Riojasaurus incertus
1969
Argentina

Efraasia minor
1973
Germany

Coloradisaurus brevis
1978
Argentina

Mussasaurus patagonicus
1979
Argentina

Camelotia borealis
1985
England

Yimenosaurus youngi
1990
China

Eoraptor lunensis
1993
Argentina

Jingshanosaurus xinwaensis
1995
China

Saturnalia tupiniquim
1999
Brazil

Guaibasaurus candelariensis
1999
Brazil

Ruehleia bedheimensis
2001
Germany

Unaysaurus tolentinoi
2004
Brazil

Asylosaurus yalensis
2007
England

Glacialisaurus hammeri
2007
Antarctica

Pradhania gracilis
2007
India

Pantydraco caducus
2007
Wales

Adeopapposaurus mognai
2008
Argentina

Panphagia protos
2009
Argentina

Xixiposaurus suni
2010
China

Chuxiongosaurus lufengensis
2010
China

Aardonyx celestae
2010
South Africa

Chromogisaurus novasi
2010
Argentina

Seitaad ruessi
2010
United States

Leonerasaurus taquetrensis
2011
Argentina

Leyesaurus marayensis
2011
Argentina

Jaklapallisaurus asymmetrica
2011
India

Issi saaneq
2011
Greenland

Ignavusaurus rachelis
2011
Lesotho

Sarahsaurus aurifrontalis
2011
United States

Pampadromaeus barberenai
2011
Brazil

Nambalia roychowdhurii
2011
India

Arcusaurus pereirabdalorum
2011
South Africa

Sefapanosaurus zastronensis
2015
Lesotho

Meroktenos thabanensis
2016
Lesotho

Buriolestes schultzi
2016
Brazil

Xingxiulong chengi
2017
China

Bagualosaurus agudoensis
2018
Brazil

Macrocollum itaquii
2018
Brazil

Yizhousaurus sunae
2018
China

Ngwevu intloko
2019
South Africa

Nhandumirim waldsangae
2019
Brazil

Irisosaurus yimenensis
2020
China

Kholumolumo ellenbergerorum
2020
Lesotho

Mbiresaurus raathi
2022
Zimbabwe

Qianlong shouhu
2023
China

Lishulong wangi
2024
China

Musankwa sanyantiensis
2024
Zimbabwe

Ahvaytum bahndooiveche
2025
United States

Wudingloong wui
2025
China

Xingxiulong yueorum
2025
China

Huayracursor jaquensis
2025
Argentina

     


Diplodocoidea


Apatosaurus ajax
1877
United States

Atlantosaurus montanus
1877
United States

Diplodocus longus
1878
United States

Amphicoelias altus
1878
United States

Brontosaurus excelsus
1879
United States

Barosaurus lentus
1890
United States

Haplocanthosaurus priscus
1903
United States

Tornieria Africana
1908
Tanzania

Dicraeosaurus hansemanii
1914
Tanzania

Apatosaurus louisae
1915
United States

Rebbachisaurus garasbae
1954
Morocco

Supersaurus vivianae
1985
United States

Amargasaurus cazaui
1991
Argentina

Dyslocosaurus polyonychus
1992
United States

Rayososaurus agrioensis
1996
Argentina

Histriasaurus boscarolli
1998
Croatia

Nigersaurus taqueti
1999
Niger

Dinheirosaurus lourinhanensis
1999
Portugal

Augustina ligabuei
1999
Argentina

Amazonsaurus maranhensis
2003
Brazil

Limaysaurus tessonei
2004
Argentina

Suuwassea emileae
2004
United States

Cathartaesaura anaerobica
2005
Argentina

Brachytrachelopan mesai
2005
Argentina

Zapalasaurus bonapertei
2006
Argentina

Amargatitanis macni
2007
Argentina

Nopcsaspondylus alarconensis
2007
Argentina

Xenoposeidon proneneukos
2007
England

Demandasaurus darwini
2011
Spain

Kaatedocus siberi
2012
United States

Comahuesaurus windhauseni
2012
Argentina

Katepensaurus goicoecheai
2013
Argentina

Tataouinea hannibalis
2013
Tunisia

Leinkupal laticauda
2014
Argentina

Galeamopus hayi
2015
United States

Lavocatisaurus agrioensis
2018
Argentina

Lingwulong shenqi
2018
China

Maraapunisaurus fragillimus
2018
United States

Pilmatueia faundezi
2019
Argentina

Itapeuasaurus cajapioensis
2019
Brazil

Bajadasaurus pronuspinax
2019
Argentina

Smitanosaurus agilis
2020
United States

Dzharatitanis kingi
2021
Uzbekistan

Tharosaurus indicus
2023
India

Ardetosaurus viator
2024
United States

Campananeyen fragilissiums
2024
Argentina

Sidersaura marae
2024
Argentina

Athenar bermani
2025
United States

Cienciargentia sanchezi
2025
Argentina

Astigmasaura genuflexa
2025
Argentina

     


Eusauropoda (basal)*    


Cetiosaurus oxoniensis
1871
England

Teinshanosaurus chitaiensis
1937
China

Omeisaurus junghsiensis
1939
China

Mamenchisaurus constructus
1954
China

'Cetiosaurus' mogrebiensis
1955
Morocco

Mamenchisaurus hochuanensis
1972
China

Barapasaurus tagorei
1975
India

Patagosaurus fariasi
1979
Argentina

Cetiosauriscus stewartia
1980
England

Shunosaurus lii
1983
China

Lapparentosaurus madagascarensis
1986
Madagascar

Bellusaurus sui
1990
China

Janenschia robusta
1991
Tanzania

Klamelisaurus gobiensis
1993
China

Mamenchisaurus sinocanadorum
1993
China

Mamenchisaurus youngi
1996
China

Mamenchisaurus anyuensis
1996
China

Hudiesaurus sinojapanorum
1997
China

Mamenchisaurus jingyanensis
1998
China

Jobaria tiguidensis
1999
Niger

Tehuelchesaurus benitizii
1999
Argentina

Chuanjiesaurus anaensis
2000
China

Tendaguria tanzaniensis
2000
Tanzania

Losillasaurus giganteus
2001
Spain

Ferganasaurus verzilini
2003
Kyrgystan

Chebsaurus algeriensis
2005
Algeria

Daanosaurus zhangi
2005
China

Turiasaurus riodevensis
2006
Spain

Yuanmousaurus jingyiensis
2006
China

Eomamenchisaurus yuanmouensis
2008
China

Spinophorosaurus nigerensis
2009
Niger

Tonganosaurus hei
2010
China

Xinjiangtitan shanshanesis
2013
China

Huangshanlong anhuiensis
2014
China

Zgy atlanticus
2014
Portugal

Nebulasaurus taito
2015
China

Qijianglong guokr
2015
China

Haestasaurus becklesii
2015
England

Mierasaurus bobyoungi
2017
United States

Moabosaurus utahensis
2017
United States

Wamweracaudia keranjei
2019
Tanzania

Anhuilong diboensis
2020
China

Narindasaurus thevenni
2020
Madagascar

Bagualia alba
2020
Argentina

Amanzia greppini
2020
Switzerland

Analong chuanjieensis
2020
China

Rhomaleopakhus turpanensis
2021
China

Perijasaurus lapaz
2022
Colombia

Jingiella donxingensis
2024
China

Mamenchisaurus sanjiangensis
2025
China

Tongnanlong zhimingi
2025
China

Jinchuanloong niedu
2025
China

Huashanosaurus qini
2025
China

     


Lithostrotia    


Alamosaurus sanjuanensis
1922
United States

?Antarctosaurus? giganteus
1929
Argentina

Antarctosaurus wichmannianus
1929
Argentina

Laplatasaurus araukanicus
1929
Argentina

Magyarosaurus dacus
1932
Romania

Nemegtosaurus mongoliensis
1971
Mongolia

Opisthocoelicaudia skarzynskii
1977
Mongolia

Saltasaurus loricatus
1980
Argentina

Quaesitosaurus orientalis
1983
Mongolia

Aeolosaurus rionegrinus
1987
Argentina

Epachthosaurus sciuttoi
1990
Argentina

Neuquensaurus australis
1992
Brazil

Malawisaurus dixeyi
1993
Malawi

Argentinosaurus huinculensis
1993
Argentina

Ampelosaurus atacis
1995
France

Jainosaurus septentrionalis
1995
India

Pellegrinisaurus powelli
1996
Argentina

Lirainosaurus astibiae
1999
Spain

Gondwanatitan faustoi
1999
Brazil

Rocasaurus muniozi
2000
Argentina

Rapetosaurus krausei
2001
Madagascar

Paralititan stromeri
2001
Egypt

Isisaurus colberti
2003
Pakistan

Mendozasaurus neguyelap
2003
Argentina

Rinconsaurus caudamirus
2003
Argentina

Quetecsaurus rusconii
2004
Argentina

Bonitasaura salgadoi
2004
Argentina

Bonatitan reigi
2004
Argentina

Baurutitan britoi
2005
Brazil

Puertasaurus reuili
2005
Argentina

Adamantisaurus mezzalirai
2006
Brazil

Sonidosaurus saihangaobiensis
2006
Mongolia

Maxakalisaurus topai
2006
Brazil

Muyelensaurus pecheni
2007
Argentina

Futalognkosaurus dukei
2007
Argentina

Uberabatitan ribeiroi
2008
Brazil

Qingziusaurus youjiangensis
2008
China

Pitekunsaurus macayi
2008
Argentina

Paludititan nalatzensis
2010
Romania

Panamericansaurus schroederi
2010
Argentina

Atsinanosaurus velauciensis
2010
France

Traukutitan eocaudata
2011
Argentina

Narambuenatitan palomoi
2011
Argentina

Tapuisaurus macedoi
2011
Brazil

Drusilasaura deseadensis
2011
Argentina

Elaltitan lilloi
2012
Argentina

Overosaurus paradasorum
2013
Argentina

Brasilotitan nemophagus
2013
Brazil

Rukwatitan bisepultus
2014
Tanzania

Vahiny depereti
2014
Madagascar

Dreadnoughtus schrani
2014
Argentina

Notocolossus gonzalezparejasi
2016
Argentina

Lohuecotitan pandafilandi
2016
Spain

Austroposeidon magnificus
2016
Argentina

Zhuchengtitan zangjiazhuangensis
2017
China

Patagotitan mayorum
2017
Argentina

Tengrisaurus starkovi
2017
Russia

Shingopana songwensis
2017
Tanzania

Mansouransaurus shahinae
2018
Egypt

Volgatitan simbirskiensis
2018
Russia

Yamanasaurus lojaensis
2019
Ecuador

Nullotitan glaciaris
2019
Argentina

Baalsaurus mansillai
2019
Argentina

Punatitan coughlini
2020
Argentina

Bravasaurus arreirosorum
2020
Argentina

Garrigatitan meridionalis
2020
France

Arackar licanantay
2021
Chile

Arrudatitan maximus
2021
Brazil

Caieiria allocaudata
2022
Brazil

Menucocelsior arriagadai
2022
Argentina

Ibirania parva
2022
Brazil

Abditosaurus kuehnei
2022
Spain

Igai semkhu
2023
Egypt

Chucarosaurus diripienda
2023
Argentina

Inawentu oslatus
2023
Argentina

Jiangxititan ganzhouensis
2023
China

Bustingorrytitan shiva
2023
Argentina

Titanomachya gimenezi
2024
Argentina

Udelartitan celeste
2024
Uruguay

Qunkasaura pintiquiniestra
2024
Spain

Chadititan calvoi
2025
Argentina

     


Macronaria (basal)*    


Pelorosaurus brevis
1850
England

Astrodon johnstoni
1865
United States

Ornithopsis hulkei
1870
England

Dystophaeus viaemalae
1877
United States

Camarasaurus supremus
1877
United States

Dinodocus mackesoni
1884
England

Brachiosaurus altithorax
1903
United States

Datousaurus bashanensis
1984
China

Aragosaurus ischiaticus
1987
Spain

Giraffatitan brancai
1988
Tanzania

Abrosaurus dongpoi
1989
China

Eucamerotus foxi
1995
England

Sonorasaurus thompsoni
1998
United States

Lourinhasaurus alenquerensis
1998
Portugal

Atlasaurus imelakei
1999
Morocco

Cedarosaurus weiskopfae
1999
United States

Venenosaurus dicrocei
2001
United States

Lusotitan atalaiensis
2003
Portugal

Galvesaurus herreroi
2005
Spain

Dashanpusaurus dongi
2005
China

Fusuisaurus zhaoi
2006
China

Europasaurus holgeri
2006
Germany

Duriatitan humerocristatus
2010
England

Abydosaurus mcintoshi
2010
United States

Rugocaudia cooneyi
2012
United States

Vouivria damparisensis
2017
France

Soriatitan golmayensis
2017
Spain

Fushanosaurus qitaiensis
2019
China

Yuzhoulong qurenensis
2022
China

     


Sauropoda (basal)*    


Rhoetosaurus brownie
1926
Australia

Sanpasaurus yaoi
1944
China

Vulcanodon karibaensis
1972
Zimbabwe

Ohmdenosaurus liasicus
1978
Germany

Volkheimeria chubutensis
1979
Argentina

Zizhongosaurus chuanchengensis
1983
China

Kotasaurus yamanpalliensis
1988
India

Protognathosaurus oxyodon
1988
China

Chinshakiangosaurus chunghoensis
1992
China

Blikanasaurus cromptoni
1995
South Africa

Gongxianosaurus shibeiensis
1998
China

Lessemsaurus sauropoides
1999
Argentina

Isanosaurus attavipachi
2000
Thailand

Antetonitrus ingenipes
2003
South Africa

Tazoudasaurus naimi
2004
Morocco

Lamplughasaura dharmaramensis
2007
India

Pulanesaura eocollum
2015
South Africa

Ingentia prima
2018
Argentina

Ledumahadi mafube
2018
South Africa

Schleitheimia schutzi
2020
Switzerland

Tuebingosaurus maierfritzorum
2022
Germany

     


Sauropodomorpha (basal)*


Thecodontosaurus antiquus
1836
England

Massospondylus carinatus
1854
South Africa

Anchisaurus polyzelus
1865
United States

Plateosaurus trossingensis
1913
Germany

Eucnemesaurus fortis
1920
South Africa

Melanorosaurus readi
1924
South Africa

Lufengosaurus huenei
1940
China

Gyposaurus sinensis
1941
China

Yunnanosaurus huangi
1942
China

Plateosauravus cullingworthi
1942
South Africa

Amygdalodon patagonicus
1947
Argentina

Riojasaurus incertus
1969
Argentina

Efraasia minor
1973
Germany

Coloradisaurus brevis
1978
Argentina

Mussasaurus patagonicus
1979
Argentina

Camelotia borealis
1985
England

Yimenosaurus youngi
1990
China

Eoraptor lunensis
1993
Argentina

Jingshanosaurus xinwaensis
1995
China

Saturnalia tupiniquim
1999
Brazil

Guaibasaurus candelariensis
1999
Brazil

Ruehleia bedheimensis
2001
Germany

Unaysaurus tolentinoi
2004
Brazil

Asylosaurus yalensis
2007
England

Glacialisaurus hammeri
2007
Antarctica

Pradhania gracilis
2007
India

Pantydraco caducus
2007
Wales

Adeopapposaurus mognai
2008
Argentina

Panphagia protos
2009
Argentina

Xixiposaurus suni
2010
China

Chuxiongosaurus lufengensis
2010
China

Aardonyx celestae
2010
South Africa

Chromogisaurus novasi
2010
Argentina

Seitaad ruessi
2010
United States

Leonerasaurus taquetrensis
2011
Argentina

Leyesaurus marayensis
2011
Argentina

Jaklapallisaurus asymmetrica
2011
India

Issi saaneq
2011
Greenland

Ignavusaurus rachelis
2011
Lesotho

Sarahsaurus aurifrontalis
2011
United States

Pampadromaeus barberenai
2011
Brazil

Nambalia roychowdhurii
2011
India

Arcusaurus pereirabdalorum
2011
South Africa

Sefapanosaurus zastronensis
2015
Lesotho

Meroktenos thabanensis
2016
Lesotho

Buriolestes schultzi
2016
Brazil

Xingxiulong chengi
2017
China

Bagualosaurus agudoensis
2018
Brazil

Macrocollum itaquii
2018
Brazil

Yizhousaurus sunae
2018
China

Ngwevu intloko
2019
South Africa

Nhandumirim waldsangae
2019
Brazil

Irisosaurus yimenensis
2020
China

Kholumolumo ellenbergerorum
2020
Lesotho

Mbiresaurus raathi
2022
Zimbabwe

Qianlong shouhu
2023
China

Lishulong wangi
2024
China

Musankwa sanyantiensis
2024
Zimbabwe

Ahvaytum bahndooiveche
2025
United States

Wudingloong wui
2025
China

Xingxiulong yueorum
2025
China

Huayracursor jaquensis
2025
Argentina


Somphospondyli (basal)*    


Austrosaurus mkillopi
1933
Australia

Mongolosaurus haplodont
1933
Mongolia

Euhelopus zdanskyi
1956
China

Chubutisaurus insignis
1975
Argentina

Phuwiangosaurus sirindhornae
1994
Thailand

Tangvayosaurus hoffeti
1999
Laos

Sauroposeidon proteles
2000
United States

Pukyongosaurus milleniumi
2001
South Korea

Gobititan shenzhouensis
2003
China

Erketu ellisoni
2006
Mongolia

Huanghetitan liujiaxiaensis
2006
China

Jiutaisaurus xidiensis
2006
China

LIgabuesaurus leanzai
2006
Argentina

Paluxysaurus jonesi
2007
United States

Dongbeititan dongi
2007
China

Australodocus boheti
2007
Tanzania

Tastavinsaurus sanzi
2008
Spain

Wintonotitan wattsi
2009
Australia

Malarguesaurus florenciae
2009
Argentina

Ruyangosaurus giganteus
2009
China

Qiaowandlong kangzii
2009
China

Fukuititan nipponensis
2010
Japan

Liubangosaurus hei
2010
China

Brontomerus mcintoshi
2011
United States

Angolatitan adamastor
2011
Angola

Astophocaudia slaughteri
2012
United States

Yunmenglong ruyangensis
2013
China

Yongjinglong datangi
2014
China

Padillasaurus leivanensis
2015
Colombia

Sibirotitan astrosacralis
2017
Russia

Triunfosaurus leonardii
2017
Brazil

Europatitan eastwoodi
2017
Spain

Liaoningotitan sinensis
2018
China

Oceanotitan dantasi
2019
Portugal

Silutitan sinensis
2021
China

Garumbatitan morellensis
2023
Spain

     


Titanosauria (basal)*   


Titanosaurus indicus
1877
India

Argyrosaurus superbus
1893
Argentina

Aegyptosaurus baharijensis
1932
Egypt

Andesaurus delgadoi
1991
Argentina

Huabeisaurus allocotus
2000
China

Jiangshanosaurus lixianensis
2001
China

Borealosaurus wimani
2004
China

Karongasaurus gittelmani
2005
Malawi

Daxiatitan binglingi
2008
China

Dongyangosaurus sinensis
2008
China

Baotianmansaurus henanensis
2009
China

Diamantinasaurus matildae
2009
Australia

Barrosasaurus casamiquelai
2009
Argentina

Xianshanosaurus shijiagouensis
2009
China

Atacamatitan chilensis
2011
Chile

Petrobrasaurus puestohernandezi
2011
Argentina

Normanniasaurus genceyi
2013
France

Gannansaurus sinensis
2013
China

Tambatitanis amicitiae
2014
Japan

Sarmientosaurus musacchioi
2016
Argentina

Savannasaurus elliottorum
2016
Australia

Choconsaurus baileywillisi
2018
Argentina

Mnyamawamtuka moyowamkia
2019
Tanzania

Kaijutitan maui
2019
Argentina

Abdarainurus barsboldi
2020
Mongolia

Australotitan cooperensis
2021
Australia

Hamititan xinjianensis
2021
China

Ninjatitan zapatai
2021
Argentina

Ruixinia zhangi
2022
China

Gandititan cavocaudatus
2024
China

Tiamat valdecii
2024
Brazil

Petrustitan hungaricus
2025
Romania

Utetitan zellaguymondeweyae
2025
United States

Uriah kadici
2025
Romania
