# Supplementary material for: 200 years of dinosaur discoveries –a visual portrayal of their geographic and historical origins
Source: PeerJ. 2026 May 27;14:e21351. doi: 10.7717/peerj.21351 (PMC13221989; doi:10.7717/peerj.21351)
Supplement: Supplemental Information 3 [file peerj-14-21351-s003.txt]

TetanuraBasal     Megalosaurus          bucklandii         1824 England       Jurassic

TetanuraBasal     Streptospondylus      altdorfensis       1832 France        Jurassic

TetanuraBasal     Poekilopleuron        bucklandii         1836 France        Jurassic

Troodontidae      Troodon               formosus           1856 United-States Cretaceous

CoelurosaurBasal  Compsognathus         longipes           1859 Germany       Jurassic

ParavesBasal      Archaeopteryx         lithographica      1861 Germany       Jurassic

CoelurosaurBasal  Aristosuchus          pusillus           1876 England       Cretaceous

CarnosaurBasal    Allosaurus            fragilis           1877 United-States Jurassic

Tyrannosauroids   Dryptosaurus          aquilunguis        1877 United-States Cretaceous

CoelurosaurBasal  Coelurus              fragilis           1879 United-States Jurassic

Ceratosauria      Betasuchus            bredai             1883 Netherlands   Cretaceous

Ceratosauria      Ceratosaurus          nasicornis         1884 United-States Jurassic

Troodontidae      Ornithodesmus         cluniculus         1887 England       Cretaceous

Coelophysoids     Coelophysis           bauri              1889 United-States Triassic

Ornithomimosauria Ornithomimus          velox              1890 United-States Cretaceous

Ceratosauria      Genyodectes           serus              1901 Argentina     Cretaceous

CoelurosaurBasal  Ornitholestes         hermanni           1903 United-States Jurassic

Tyrannosauroids   Albertosaurus         sarcophagus        1905 Canada        Cretaceous

Tyrannosauroids   Tyrannosaurus         rex                1905 United-States Cretaceous

Coelophysoids     Halticosaurus         longotarsus        1908 Germany       Triassic

Coelophysoids     Podokesaurus          holyokensis        1911 United-States Jurassic

Coelophysoids     Procompsognathus      triassicus         1913 Germany       Triassic

Tyrannosauroids   Gorgosaurus           libratus           1914 Canada        Cretaceous

Spinosauridae     Spinosaurus           aegyptiacus        1915 Egypt         Cretaceous

Ornithomimosauria Struthiomimus         altus              1917 Canada        Cretaceous

Ceratosauria      Elaphrosaurus         bambergi           1920 Tanzania      Jurassic

TheropodaBasal    Sarcosaurus           woodi              1921 England       Jurassic

Dromaeosauria     Dromaeosaurus         albertensis        1922 Canada        Cretaceous

CarnosaurBasal    Altispinax            dunkeri            1923 England       Cretaceous

CarnosaurBasal    Erectopus             superbus           1923 France        Cretaceous

Dromaeosauria     Velociraptor          mongoliensis       1924 Mongolia      Cretaceous

Oviraptorosauria  Chirostenotes         pergracilis        1924 Canada        Cretaceous

Oviraptorosauria  Oviraptor             philoceratops      1924 Mongolia      Cretaceous

Troodontidae      Saurornithoides       mongoliensis       1924 Mongolia      Cretaceous

Tyrannosauroids   Proceratosaurus       bradleyi           1926 England       Jurassic

CarnosaurCarcharo Carcharodontosaurus   saharicus          1931 Egypt         Cretaceous

CarnosaurCarcharo Rapator               ornitholestoides   1932 Australia     Cretaceous

TetanuraBasal     Magnosaurus           nethercombensis    1932 England       Jurassic

Abelisauridae     Indosaurus            matleyi            1933 India         Cretaceous

Abelisauridae     Indosuchus            raptorius          1933 India         Cretaceous

Tyrannosauroids   Alectrosaurus         olseni             1933 Mongolia      Cretaceous

Coelophysoids     Segisaurus            halli              1936 United-States Jurassic

Oviraptorosauria  Caenagnathus          collinsi           1940 Canada        Cretaceous

TheropodaBasal    Sinosaurus            triassicus         1940 China         Jurassic

CarnosaurCarcharo Acrocanthosaurus      atokensis          1950 United-States Cretaceous

Therizinosauria   Therizinosaurus       cheloniformis      1954 Mongolia      Cretaceous

Abelisauridae     Majungasaurus         crenatissimus      1955 Madagascar    Cretaceous

Tyrannosauroids   Tarbosaurus           bataar             1955 Mongolia      Cretaceous

TheropodaBasal    Herrerasaurus         ischigualastensis  1963 Argentina     Triassic

CarnosaurBasal    Metriacanthosaurus    parkeri            1964 England       Jurassic

CarnosaurCarcharo Chilantaisaurus       tashuikouensis     1964 China         Cretaceous

TetanuraBasal     Eustreptospondylus    oxoniensis         1964 England       Jurassic

TetanuraBasal     Kiajiangosaurus       lini               1964 China         Jurassic

Coelophysoids     Megapnosaurus         rhodesiensis       1969 Zimbabwe      Jurassic

Dromaeosauria     Deinonychus           antirrhopus        1969 United-States Cretaceous

Ornithomimosauria Deinocheirus          mirificus          1970 Mongolia      Cretaceous

Oviraptorosauria  Microvenator          celer              1970 United-States Cretaceous

TheropodaBasal    Dilophosaurus         wetherilli         1970 United-States Jurassic

Tyrannosauroids   Daspletosaurus        torosus            1970 Canada        Cretaceous

Ornithomimosauria Archaeornithomimus    asiaticus          1972 Mongolia      Cretaceous

Ornithomimosauria Dromiceiomimus        brevitertius       1972 Canada        Cretaceous

Ornithomimosauria Gallimimus            bullatus           1972 Mongolia      Cretaceous

Alvarezsauroides  Tugulusaurus          faciles            1973 China         Cretaceous

CarnosaurCarcharo Kelmayisaurus         petrolicus         1973 China         Cretaceous

CoelurosaurBasal  Labocania             anomala            1974 Mexico        Cretaceous

TetanuraBasal     Duriavenator          hesperis           1974 England       Jurassic

Tyrannosauroids   Stokesosaurus         clevelandi         1974 United-States Jurassic

Alvarezsauroides  Bradycneme            draculae           1975 Romania       Cretaceous

DromaeosaurBasal  Itemirus              medullaris         1976 Uzbekistan    Cretaceous

TetanuraBasal     Marshosaurus          bicentesimus       1976 United-States Jurassic

Tyrannosauroids   Alioramus             remotus            1976 Mongolia      Cretaceous

TetanuraBasal     Piveteausaurus        divesensis         1977 France        Jurassic

CarnosaurBasal    Yanchuanosaurus       shangyouensis      1978 China         Jurassic

Dromaeosauria     Saurornitholestes     langstoni          1978 Canada        Cretaceous

TetanuraBasal     Piatnitskysaurus      floresi            1979 Argentina     Jurassic

TetanuraBasal     Torvosaurus           tanneri            1979 United-States Jurassic

Therizinosauria   Nanshiungosaurus      brevispinus        1979 China         Cretaceous

Therizinosauria   Segnosaurus           galbinensis        1979 Mongolia      Cretaceous

Ceratosauria      Noasaurus             leali              1980 Argentina     Cretaceous

CoelurosaurBasal  Kakuru                kujani             1980 Australia     Cretaceous

Therizinosauria   Erlikosaurus          andrewsi           1980 Mongolia      Cretaceous

Ornithomimosauria Garudimimus           brevipes           1981 Mongolia      Cretaceous

Oviraptorosauria  Avimimus              portentosus        1981 Mongolia      Cretaceous

Oviraptorosauria  Elmisaurus            rarus              1981 Mongolia      Cretaceous

DromaeosaurBasal  Hulsanpes             perlei             1982 Mongolia      Cretaceous

Dromaeosauria     Adasaurus             mongoliensis       1983 Mongolia      Cretaceous

Therizinosauria   Enigmosaurus          mongoliensis       1983 Mongolia      Cretaceous

CarnosaurBasal    Xuanhanosaurus        qilixiaensis       1984 China         Jurassic

Ornithomimosauria Harpymimus            okladnikovi        1984 Mongolia      Cretaceous

TetanuraBasal     Chuandongocoelurus    primitivus         1984 China         Jurassic

TheropodaBasal    Liliensternus         liliensterni       1984 Germany       Triassic

Abelisauridae     Abelisaurus           comahuensis        1985 Argentina     Cretaceous

Abelisauridae     Carnotaurus           sastrei            1985 Argentina     Cretaceous

CarnosaurBasal    Gasosaurus            constructus        1985 China         Jurassic

Abelisauridae     Xenotarsosaurus       bonapartei         1986 Argentina     Cretaceous

Oviraptorosauria  Conchoraptor          gracilis           1986 Mongolia      Cretaceous

Spinosauridae     Baryonyx              walkeri            1986 England       Cretaceous

Troodontidae      Borogovia             gracilicrus        1987 Mongolia      Cretaceous

Ornithomimosauria Anserimimus           planinychus        1988 Mongolia      Cretaceous

Coelophysoids     Syntarsus             kayentakatae       1989 United-States Jurassic

Abelisauridae     Tarascosaurus         salluvicus         1991 France        Cretaceous

Alvarezsauroides  Alvarezsaurus         calvoi             1991 Argentina     Cretaceous

Ceratosauria      Velocisaurus          unicus             1991 Argentina     Cretaceous

Troodontidae      Tochisaurus           nemegtensis        1991 Mongolia      Cretaceous

ParavesBasal      Archaeornithoides     deinosauriscus     1992 Mongolia      Cretaceous

Alvarezsauroides  Mononykus             olecranus          1993 Mongolia      Cretaceous

Dromaeosauria     Utahraptor            ostrommaysi        1993 United-States Cretaceous

TetanuraBasal     Monolophosaurus       jiangi             1993 China         Jurassic

Therizinosauria   Alxasaurus            elesitaiensis      1993 China         Cretaceous

Troodontidae      Sinornthithoides      youngi             1993 China         Cretaceous

Tyrannosauroids   Timimus               hermani            1993 Australia     Cretaceous

CarnosaurBasal    Sinraptor             dongi              1994 China         Jurassic

Ornithomimosauria Pelecanimimus         polyodont          1994 Spain         Cretaceous

Oviraptorosauria  Caenagnathasia        martinsoni         1994 Uzbekistan    Cretaceous

TetanuraBasal     Afrovenator           akabensis          1994 Niger         Jurassic

TheropodaBasal    Alwalkeria            maleriensis        1994 India         Triassic

TheropodaBasal    Cryolophosaurus       ellioti            1994 Antarctica    Jurassic

Abelisauridae     Genusaurus            sisteronis         1995 France        Cretaceous

CarnosaurBasal    Saurophaganax         maximus            1995 United-States Jurassic

CarnosaurCarcharo Giganotosaurus        carolinii          1995 Argentina     Cretaceous

TheropodaBasal    Chindesaurus          bryansmalli        1995 United-States Triassic

Alvarezsauroides  Parvicursor           remotus            1996 Mongolia      Cretaceous

Alvarezsauroides  Patagonychus          puertai            1996 Argentina     Cretaceous

CarnosaurBasal    Siamotyrannus         isanensis          1996 Thailand      Cretaceous

CarnosaurCarcharo Neovenator            salerii            1996 England       Cretaceous

Ceratosauria      Deltadromeus          agilis             1996 Morocco       Cretaceous

Ceratosauria      Ligabueino            andesi             1996 Argentina     Cretaceous

CoelurosaurBasal  Sinosauropteryx       prima              1996 China         Cretaceous

Oviraptorosauria  Shanyangosaurus       niupanggouensis    1996 China         Cretaceous

Spinosauridae     Irritator             challengeri        1996 Brazil        Cretaceous

Spinosauridae     Sigilimassaurus       brevicollis        1996 Morocco       Cretaceous

Tyrannosauroids   Bagaraatan            ostromi            1996 Mongolia      Cretaceous

Coelophysoids     Gojirasaurus          quayi              1997 United-States Triassic

DromaeosaurBasal  Unenlagia             comahuensis        1997 Argentina     Cretaceous

Oviraptorosauria  Protoarchaeopteryx    robusta            1997 China         Cretaceous

Oviraptorosauria  Rinchenia             mongoliensis       1997 Mongolia      Cretaceous

Abelisauridae     Llokelsia             aguadagrandensis   1998 Argentina     Cretaceous

Alvarezsauroides  Shuvuuia              deserti            1998 Mongolia      Cretaceous

CarnosaurBasal    Lourinhanosaurus      antunesi           1998 Portugal      Jurassic

CarnosaurCarcharo Megaraptor            namunhuaiquii      1998 Argentina     Cretaceous

Ceratosauria      Ozraptor              subotaii           1998 Australia     Jurassic

Coelophysoids     Camposaurus           arizonensis        1998 United-States Triassic

CoelurosaurBasal  Scipionyx             samniticus         1998 Italy         Cretaceous

DromaeosaurBasal  Rahonavis             ostromi            1998 Madagascar    Cretaceous

DromaeosaurBasal  Variraptor            mechinorum         1998 France        Cretaceous

Ornithomimosauria Nedcolbertia          justinhofmanni     1998 United-States Cretaceous

Oviraptorosauria  Caudipteryx           zoui               1998 China         Cretaceous

Spinosauridae     Cristatusaurus        lapparenti         1998 Niger         Cretaceous

Spinosauridae     Suchomimus            tenerensis         1998 Niger         Cretaceous

DromaeosaurBasal  Sinornithosaurus      millenii           1999 China         Cretaceous

Dromaeosauria     Achillobator          giganticus         1999 Mongolia      Cretaceous

Therizinosauria   Beipiaosaurus         inexpectus         1999 China         Cretaceous

Tyrannosauroids   Santanaraptor         placidus           1999 Brazil        Cretaceous

CarnosaurCarcharo Fukuiraptor           kitadaniensis      2000 Japan         Cretaceous

DromaeosaurBasal  Microraptor           zhaoianus          2000 China         Cretaceous

DromaeosaurBasal  Pyroraptor            olympius           2000 France        Cretaceous

Dromaeosauria     Bambiraptor           feinbergi          2000 United-States Cretaceous

Ornithomimosauria Nqwebasaurus          thwazi             2000 South-Africa  Cretaceous

Oviraptorosauria  Nomingia              gobiensis          2000 Mongolia      Cretaceous

Troodontidae      Byronosaurus          jaffei             2000 Mongolia      Cretaceous

Abelisauridae     Quilmesaurus          curriei            2001 Argentina     Cretaceous

CarnosaurBasal    Veterupristisaurus    milneri            2001 Tanzania      Jurassic

Ceratosauria      Masiakasaurus         knopfleri          2001 Madagascar    Cretaceous

Oviraptorosauria  Citipati              osmolskae          2001 Mongolia      Cretaceous

Oviraptorosauria  Khan                  mckennai           2001 Mongolia      Cretaceous

Therizinosauria   Neimongosaurus        yangi              2001 China         Cretaceous

Therizinosauria   Nothronychus          mckinleyi          2001 United-States Cretaceous

Tyrannosauroids   Eotyrannus            lengi              2001 England       Cretaceous

Abelisauridae     Aucasaurus            garridoi           2002 Argentina     Cretaceous

Abelisauridae     Pycnonemosaurus       nevesi             2002 Brazil        Cretaceous

Oviraptorosauria  Heyuannia             huangi             2002 Mongolia      Cretaceous

Oviraptorosauria  Incisivosaurus        gauthieri          2002 China         Cretaceous

ParavesBasal      Jeholornis            prima              2002 China         Cretaceous

ParavesBasal      Scansoriopteryx       heilmanni          2002 China         Jurassic

Therizinosauria   Erliansaurus          bellamanus         2002 China         Cretaceous

Troodontidae      Sinovenator           changii            2002 China         Cretaceous

Abelisauridae     Rajasaurus            narmadensis        2003 India         Cretaceous

Ornithomimosauria Shenzhousaurus        orientalis         2003 China         Cretaceous

Ornithomimosauria Sinornithomimus       dongi              2003 Mongolia      Cretaceous

ParavesBasal      Yixianosaurus         longimanus         2003 China         Cretaceous

TheropodaBasal    Zupaysaurus           rouigieri          2003 Argentina     Triassic

Tyrannosauroids   Aviatyrannis          jurassica          2003 Portugal      Jurassic

Abelisauridae     Ekrixinatosaurus      novasi             2004 Argentina     Cretaceous

Abelisauridae     Rugops                primus             2004 Niger         Cretaceous

Ceratosauria      Spinostropheus        gautieri           2004 Niger         Jurassic

CoelurosaurBasal  Huaxiagnathus         orientalis         2004 China         Cretaceous

CoelurosaurBasal  Mirischia             asymmetrica        2004 Brazil        Cretaceous

DromaeosaurBasal  Graciliraptor         lujiatunensis      2004 China         Cretaceous

Dromaeosauria     Atrociraptor          marshalli          2004 Canada        Cretaceous

Oviraptorosauria  Nemegtomaia           barsboldi          2004 Mongolia      Cretaceous

Troodontidae      Mei                   long               2004 China         Cretaceous

Troodontidae      Sinusonasus           magnodens          2004 China         Cretaceous

Tyrannosauroids   Dilong                paradoxus          2004 China         Cretaceous

CarnosaurCarcharo Tyrannotitan          chubutensis        2005 Argentina     Cretaceous

CoelurosaurBasal  Xinjiangovenator      parvus             2005 China         Cretaceous

DromaeosaurBasal  Buitreraptor          gonzalezorum       2005 Argentina     Cretaceous

DromaeosaurBasal  Neuquenraptor         argentinus         2005 Argentina     Cretaceous

Oviraptorosauria  Hagryphus             giganteus          2005 United-States Cretaceous

Oviraptorosauria  Shixinggia            oblita             2005 China         Cretaceous

ParavesBasal      Pedopenna             daohugouensis      2005 China         Jurassic

TetanuraBasal     Condorraptor          currumuli          2005 Argentina     Jurassic

TetanuraBasal     Dubreuillosaurus      valesdunensis      2005 France        Jurassic

Therizinosauria   Falcarius             utahensis          2005 United-States Cretaceous

TheropodaBasal    Dracovenator          regent             2005 South-Africa  Jurassic

Troodontidae      Jinfengopteryx        elegans            2005 China         Cretaceous

Tyrannosauroids   Appalachiosaurus      montgomeriensis    2005 United-States Cretaceous

Tyrannosauroids   Tanycolagreus         topwilsoni         2005 United-States Jurassic

CarnosaurCarcharo Mapusaurus            roseae             2006 Argentina     Cretaceous

CoelurosaurBasal  Aniksosaurus          darwini            2006 Argentina     Cretaceous

CoelurosaurBasal  Juravenator           starki             2006 Germany       Jurassic

Dromaeosauria     Tsaagan               mangas             2006 Mongolia      Cretaceous

Tyrannosauroids   Guanlong              wucaii             2006 China         Jurassic

Alvarezsauroides  Achillesaurus         manazzonei         2007 Argentina     Cretaceous

Ceratosauria      Berberosaurus         liassicus          2007 Morocco       Jurassic

CoelurosaurBasal  Sinocalliopteryx      gigas              2007 China         Cretaceous

DromaeosaurBasal  Mahakala              omnogovae          2007 Mongolia      Cretaceous

DromaeosaurBasal  Shanag                ashile             2007 Mongolia      Cretaceous

Dromaeosauria     Luanchuanraptor       henanensis         2007 China         Cretaceous

Oviraptorosauria  Gigantoraptor         erlianensis        2007 Mongolia      Cretaceous

Therizinosauria   Suzhousaurus          megatheroides      2007 China         Cretaceous

TheropodaBasal    Lophostropheus        airelensis         2007 France        Jurassic

Troodontidae      Urbacodon             itemirensis        2007 Uzbekistan    Cretaceous

Abelisauridae     Kryptops              palaios            2008 Niger         Cretaceous

Abelisauridae     Skorpiovenator        bustingorryi       2008 Argentina     Cretaceous

CarnosaurCarcharo Eocarcharia           dinops             2008 Niger         Cretaceous

CarnosaurCarcharo Orkoraptor            burkei             2008 Argentina     Cretaceous

DromaeosaurBasal  Austroraptor          cabazai            2008 Argentina     Cretaceous

Oviraptorosauria  Similicaudipteryx     yixianensis        2008 China         Cretaceous

ParavesBasal      Epidexipteryx         hui                2008 China         Jurassic

Alvarezsauroides  Albertonykus          borealis           2009 Canada        Cretaceous

Alvarezsauroides  Ceratonykus           oculatus           2009 Mongolia      Cretaceous

Alvarezsauroides  Kol                   ghuva              2009 Mongolia      Cretaceous

CarnosaurBasal    Shidaisaurus          jinae              2009 China         Jurassic

CarnosaurCarcharo Aerosteon             riocoloradensis    2009 Argentina     Cretaceous

CarnosaurCarcharo Australovenator       wintonensis        2009 Australia     Cretaceous

CarnosaurCarcharo Shaochilong           maortuensis        2009 China         Cretaceous

Ceratosauria      Limusaurus            inextricabilis     2009 China         Jurassic

DromaeosaurBasal  Hesperonychus         elizabethae        2009 Canada        Cretaceous

DromaeosaurBasal  Tianyuraptor          ostromi            2009 China         Cretaceous

Ornithomimosauria Kinnareemimus         khonkaenensis      2009 Thailand      Cretaceous

Oviraptorosauria  Luoyanggia            liudanensis        2009 China         Cretaceous

ParavesBasal      Anchiornis            huxleyi            2009 China         Jurassic

TetanuraBasal     Leshansaurus          qianweiensis       2009 China         Jurassic

TheropodaBasal    Tawa                  hallae             2009 United-States Triassic

Troodontidae      Zanabazar             junior             2009 Mongolia      Cretaceous

Tyrannosauroids   Raptorex              kriegsteini        2009 Mongolia      Cretaceous

Tyrannosauroids   Sinotyrannus          kazuoensis         2009 China         Cretaceous

Tyrannosauroids   Xiongguanlong         baimoensis         2009 China         Cretaceous

Abelisauridae     Rahiolisaurus         gujaratensis       2010 India         Cretaceous

Alvarezsauroides  Haplocheirus          sollers            2010 China         Jurassic

Alvarezsauroides  Xixianykus            zhangi             2010 China         Cretaceous

CarnosaurCarcharo Concavenator          corcovatus         2010 Spain         Cretaceous

Ceratosauria      Austrocheirus         isasii             2010 Argentina     Cretaceous

CoelurosaurBasal  Zuolong               saleei             2010 China         Jurassic

Dromaeosauria     Balaur                bondoc             2010 Romania       Cretaceous

Dromaeosauria     Linheraptor           exquisitus         2010 China         Cretaceous

Ornithomimosauria Beishanglong          grandis            2010 China         Cretaceous

Oviraptorosauria  Banji                 long               2010 China         Cretaceous

Oviraptorosauria  Machairasaurus        leptonychus        2010 China         Cretaceous

TetanuraBasal     Cruxicheiros          newmanorum         2010 England       Jurassic

TetanuraBasal     Kayentavenator        elysiae            2010 United-States Jurassic

TheropodaBasal    Sanjuansaurus         gordilloi          2010 Argentina     Triassic

Troodontidae      Geminiraptor          suarezarum         2010 United-States Cretaceous

Troodontidae      Xixiasaurus           henanensis         2010 China         Cretaceous

Tyrannosauroids   Bistahieversor        sealeyi            2010 United-States Cretaceous

Tyrannosauroids   Kileskus              artistotocus       2010 Russia        Jurassic

Alvarezsauroides  Albinykus             Baatar             2011 Mongolia      Cretaceous

Alvarezsauroides  Linhenykus            monodactylus       2011 China         Cretaceous

DromaeosaurBasal  Pamparaptor           micros             2011 Argentina     Cretaceous

Ornithomimosauria Qiupalong             henenensis         2011 China         Cretaceous

Oviraptorosauria  Epichirostenotes      curriei            2011 Canada        Cretaceous

Oviraptorosauria  Ojoraptorsaurus       boerie             2011 United-States Cretaceous

ParavesBasal      Xiaotingia            zhengi             2011 China         Jurassic

Spinosauridae     Oxalaia               quilimboensis      2011 Brazil        Cretaceous

TheropodaBasal    Daemonosaurus         chauliodus         2011 United-States Triassic

TheropodaBasal    Eodromaeus            murphi             2011 Argentina     Triassic

Troodontidae      Linhevenator          tani               2011 China         Cretaceous

Troodontidae      Talos                 sampsoni           2011 United-States Cretaceous

Tyrannosauroids   Teratophoneus         curriei            2011 United-States Cretaceous

Tyrannosauroids   Zuchengtyrannus       magnus             2011 China         Cretaceous

Abelisauridae     Eoabelisaurus         mefi               2012 Argentina     Jurassic

Alvarezsauroides  Alnashetri            cerropoliciensis   2012 Argentina     Cretaceous

Alvarezsauroides  Bonapartenychus       ultimus            2012 Argentina     Cretaceous

CarnosaurCarcharo Sauroniops            pachytholus        2012 Morocco       Cretaceous

CoelurosaurBasal  Bicentenaria          argentia           2012 Argentina     Cretaceous

CoelurosaurBasal  Sciurumimus           albersdoerferi     2012 Germany       Jurassic

Dromaeosauria     Archeroraptor         temertyorum        2012 United-States Cretaceous

Dromaeosauria     Yurgovuchia           doellingi          2012 United-States Cretaceous

Ornithomimosauria Hexing                qingyi             2012 China         Cretaceous

Oviraptorosauria  Ningyuansaurus        wangi              2012 China         Cretaceous

Spinosauridae     Ichthyovenator        laosensis          2012 Laos          Cretaceous

Therizinosauria   Martharaptor          greenriverensis    2012 United-States Cretaceous

Troodontidae      Philovenator          curriei            2012 China         Cretaceous

Tyrannosauroids   Yutyrannus            huali              2012 China         Cretaceous

Abelisauridae     Arcovenator           escotae            2013 France        Cretaceous

Abelisauridae     Dahalokely            tokana             2013 Madagascar    Cretaceous

CarnosaurCarcharo Siats                 meekerorum         2013 United-States Cretaceous

CoelurosaurBasal  Aorun                 zhaoi              2013 China         Jurassic

Oviraptorosauria  Ganzhousaurus         nankangensis       2013 China         Cretaceous

Oviraptorosauria  Jiangxisaurus         ganzhouensis       2013 China         Cretaceous

Oviraptorosauria  Leptorhynchos         gaddisi            2013 United-States Cretaceous

Oviraptorosauria  Nankangia             jiangxiensis       2013 China         Cretaceous

Oviraptorosauria  Wulatelong            gobiensis          2013 China         Cretaceous

Oviraptorosauria  Yulong                mini               2013 China         Cretaceous

ParavesBasal      Aurornis              xui                2013 China         Jurassic

ParavesBasal      Eosinopteryx          brevipenna         2013 China         Jurassic

Therizinosauria   Jianchangosaurus      yixianensis        2013 China         Cretaceous

Tyrannosauroids   Juratyrant            langhami           2013 England       Jurassic

Tyrannosauroids   Lythronax             argestes           2013 United-States Cretaceous

CarnosaurBasal    Datanglong            guangxiensis       2014 China         Cretaceous

Ceratosauria      Fosterovenator        churei             2014 United-States Jurassic

Coelophysoids     Panguraptor           lufengensis        2014 China         Jurassic

DromaeosaurBasal  Changyuraptor         yangi              2014 China         Cretaceous

Oviraptorosauria  Anzu                  wyliei             2014 United-States Cretaceous

Spinosauridae     Camarillasaurus       cirugedae          2014 Spain         Cretaceous

TheropodaBasal    Tachiraptor           admirabilis        2014 Venezuela     Jurassic

Troodontidae      Gobivenator           mongoliensis       2014 Mongolia      Cretaceous

Tyrannosauroids   Nanuqsaurus           hoglundi           2014 United-States Cretaceous

Tyrannosauroids   Qianzhousaurus        sinensis           2014 China         Cretaceous

DromaeosaurBasal  Boreonykus            certekorum         2015 Canada        Cretaceous

DromaeosaurBasal  Zhenyuanlong          suni               2015 China         Cretaceous

Dromaeosauria     Dakotaraptor          steini             2015 United-States Cretaceous

Oviraptorosauria  Huanansaurus          ganzhouensis       2015 China         Cretaceous

ParavesBasal      Yi                    qi                 2015 China         Jurassic

TheropodaBasal    Chilesaurus           diegosaurezi       2015 Chile         Jurassic

TheropodaBasal    Lepidus               praecisio          2015 United-States Triassic

Abelisauridae     Viavenator            exxoni             2016 Argentina     Cretaceous

CarnosaurBasal    Gualicho              shinyae            2016 Argentina     Cretaceous

CarnosaurCarcharo Aoniraptor            libertatem         2016 Argentina     Cretaceous

CarnosaurCarcharo Murusraptor           barrosaensis       2016 Argentina     Cretaceous

CarnosaurCarcharo Taurovenator          violantei          2016 Argentina     Cretaceous

Ornithomimosauria Rativates             evadens            2016 Canada        Cretaceous

Ornithomimosauria Tototlmimus           packardensis       2016 Mexico        Cretaceous

Oviraptorosauria  Apatoraptor           pennatus           2016 Canada        Cretaceous

Oviraptorosauria  Tongtianlong          limosus            2016 China         Cretaceous

TetanuraBasal     Wiehenvenator         albati             2016 Germany       Jurassic

Therizinosauria   Fukuivenator          paradoxus          2016 Japan         Cretaceous

TheropodaBasal    Dracoraptor           hanigani           2016 Wales         Jurassic

Tyrannosauroids   Timurlengia           euotica            2016 Uzbekistan    Cretaceous

Abelisauridae     Chenanisaurus         barbaricus         2017 Morocco       Cretaceous

Ceratosauria      Afromimus             tenerensis         2017 Niger         Cretaceous

Coelophysoids     Lucianovenator        bonoi              2017 Argentina     Triassic

Coelophysoids     Powellvenator         podicitus          2017 Argentina     Triassic

DromaeosaurBasal  Halszkaraptor         escuilliei         2017 Mongolia      Cretaceous

DromaeosaurBasal  Zhongjianosaurus      yangi              2017 China         Cretaceous

Ornithomimosauria Aepyornithomimus      tugrikinensis      2017 Mongolia      Cretaceous

Oviraptorosauria  Beibeilong            sinensis           2017 China         Cretaceous

Oviraptorosauria  Corythoraptor         jacobsi            2017 China         Cretaceous

ParavesBasal      Albertavenator        curriei            2017 Canada        Cretaceous

ParavesBasal      Ostromia              crassipes          2017 Germany       Jurassic

ParavesBasal      Serikornis            sungei             2017 China         Jurassic

TetanuraBasal     Pandoravenator        fernandezorum      2017 Argentina     Jurassic

Troodontidae      Almas                 ukhaa              2017 Mongolia      Cretaceous

Troodontidae      Daliansaurus          liaoningensis      2017 China         Cretaceous

Troodontidae      Jianianhualong        tengi              2017 China         Cretaceous

Troodontidae      Liaoningvenator       curriei            2017 China         Cretaceous

Alvarezsauroides  Bannychus             wulatensis         2018 China         Cretaceous

Alvarezsauroides  Qiupanychus           zhangi             2018 China         Cretaceous

Alvarezsauroides  Xiyunychus            pengi              2018 China         Cretaceous

CarnosaurCarcharo Tratayenia            rosalesi           2018 Argentina     Cretaceous

Ceratosauria      Saltriovenator        zanellai           2018 Italy         Jurassic

Ornithomimosauria Arkansaurus           fridayi            2018 United-States Cretaceous

Oviraptorosauria  Anomalipes            zhaoi              2018 China         Cretaceous

ParavesBasal      Caihong               juji               2018 China         Jurassic

Tyrannosauroids   Dynamoterror          dynastes           2018 United-States Cretaceous

Alvarezsauroides  Nemegtonychus         citus              2019 Mongolia      Cretaceous

Alvarezsauroides  Shishugounychus       inexpectus         2019 China         Jurassic

CarnosaurBasal    Asfalto               vialidadi          2019 Argentina     Jurassic

CarnosaurBasal    Siamraptor            suwati             2019 Thailand      Cretaceous

CarnosaurCarcharo Phuwiangvenator       yaemniyomi         2019 Thailand      Cretaceous

Ceratosauria      Vespersaurus          paranaensis        2019 Brazil        Cretaceous

CoelurosaurBasal  Vayuraptor            nongbualamphuensis 2019 Thailand      Cretaceous

CoelurosaurBasal  Xunmenglong           yinliangis         2019 China         Cretaceous

Oviraptorosauria  Gobiraptor            minutus            2019 Mongolia      Cretaceous

ParavesBasal      Alcmonavis            poeschli           2019 Germany       Jurassic

ParavesBasal      Ambopteryx            longibrachium      2019 China         Jurassic

ParavesBasal      Fukuipteryx           prima              2019 Japan         Cretaceous

Spinosauridae     Vallibonavenatrix     cani               2019 Spain         Cretaceous

Therizinosauria   Linguyuanosaurus      sihedangensis      2019 China         Cretaceous

TheropodaBasal    Gnatovorax            cabreirai          2019 Brazil        Triassic

TheropodaBasal    Notatesseraeraptor    frickensis         2019 Switzerland   Triassic

Troodontidae      Hesperornithoides     miessleri          2019 United-States Jurassic

Tyrannosauroids   Jingeisaurus          wangi              2019 China         Cretaceous

Tyrannosauroids   Moros                 intrepidus         2019 United-States Cretaceous

Tyrannosauroids   Suskityrannus         hazelae            2019 United-States Cretaceous

Abelisauridae     Niebla                antiqua            2020 Argentina     Cretaceous

Abelisauridae     Spectrovenator        ragei              2020 Brazil        Cretaceous

Abelisauridae     Thanos                simonattoi         2020 Brazil        Cretaceous

Abelisauridae     Tralkasaurus          cuyi               2020 Argentina     Cretaceous

Alvarezsauroides  Trierarchuncus        prairiensis        2020 United-States Cretaceous

CarnosaurBasal    Lusovenator           santosi            2020 Portugal      Jurassic

CarnosaurCarcharo Lajasvenator          ascheriae          2020 Argentina     Cretaeous

Ceratosauria      Huinculsaurus         Montesi            2020 Argentina     Cretaceous

CoelurosaurBasal  Aratasaurus           museunacionali     2020 Brazil        Cretaceous

CoelurosaurBasal  Ubirajara             jubatus            2020 Brazil        Cretaceous

DromaeosaurBasal  Overoraptor           chimentoi          2020 Argentina     Cretaceous

DromaeosaurBasal  Wulong                bohaiensis         2020 China         Cretaceous

Dromaeosauria     Dineobellator         notohesperus       2020 United-States Cretaceous

Ornithomimosauria Paraxenisaurus        normalensis        2020 Mexico        Cretaceous

Oviraptorosauria  Citipes               elegans            2020 Canada        Cretaceous

Oviraptorosauria  Oksoko                avarsan            2020 Mongolia      Cretaceous

TetanuraBasal     Vectaeroventar        inopinatus         2020 England       Cretaceous

TetanuraBasal     Yunyangosaurus        puanensis          2020 China         Jurassic

Tyrannosauroids   Thanatotheristes      degrootorum        2020 Canada        Cretaceous

Abelisauridae     Kurupi                itaata             2021 Brazil        Cretaceous

Abelisauridae     Llukalkan             aliocranianus      2021 Argentina     Cretaceous

Alvarezsauroides  Khulsanurus           magnificus         2021 Mongolia      Cretaceous

CarnosaurCarcharo Ulughbegsaurus        uzbekistanensis    2021 Uzbekistan    Cretaceous

Ceratosauria      Berthasaura           leopoldinae        2021 Brazil        Cretaceous

Coelophysoids     Pendraig              milnerae           2021 Wales         Triassic

Dromaeosauria     Kansaignathus         sogdianus          2021 Tajikistan    Cretaceous

Dromaeosauria     Kuru                  kulla              2021 Mongolia      Cretaceous

Dromaeosauria     Shri                  devi               2021 Mongolia      Cretaceous

Dromaeosauria     Vectiraptor           greeni             2021 England       Cretaceous

Spinosauridae     Ceratosuchops         inferodios         2021 England       Cretaceous

Spinosauridae     Riparovenator         milnerae           2021 England       Cretaceous

TheropodaBasal    Erythrovenator        jacuiensis         2021 Brazil        Triassic

Troodontidae      Papiliovenator        neimengguensis     2021 China         Cretaceous

Troodontidae      Tamarro               insperatus         2021 Spain         Cretaceous

Troodontidae      Ypupiara              lopai              2021 Brazil        Cretaceous

Abelisauridae     Elemgasem             nubilus            2022 Argentina     Cretaceous

Abelisauridae     Guemesia              ochoai             2022 Argentina     Cretaceous

Alvarezsauroides  Dzharaonyx            eski               2022 Uzbekistan    Cretaceous

Alvarezsauroides  Ondogurvel            alifanovi          2022 Mongolia      Cretaceous

CarnosaurCarcharo Maip                  macrothorax        2022 Argentina     Cretaceous

CarnosaurCarcharo Meraxes               gigas              2022 Argentina     Cretaceous

DromaeosaurBasal  Daurlong              wangi              2022 China         Cretaceous

DromaeosaurBasal  Natovenator           polydontus         2022 Mongolia      Cretaceous

Spinosauridae     Iberospinus           natarioi           2022 Portugal      Cretaceous

Therizinosauria   Paralitherizinosaurus japonicus          2022 Japan         Cretaceous

Alvarezsauroides  Jaculinykus           yaruui             2023 Mongolia      Cretaceous

Ornithomimosauria Tyrannomimus          fukuiensis         2023 Japan         Cretaceous

ParavesBasal      Fujianvenator         prodigiosus        2023 China         Jurassic

Spinosauridae     Protathilitis         cinctorrensis      2023 Spain         Cretaceous

Therizinosauria   Migmanychion          laiyang            2023 China         Cretaceous

Abelisauridae     Caletodraco           cottardi           2024 France        Cretaceous

Abelisauridae     Koleken               inakayali          2024 Argentina     Cretaceous

CarnosaurBasal    Allosaurus            anax               2024 United-States Jurassic

CarnosaurBasal    Alpkarakush           kyrgyzicus         2024 Kyrgystan    Jurassic

Ceratosauria      Dornraptor            normani            2024 England       Jurassic

Ceratosauria      Kiyacursor            longipes           2024 Russia        Cretaceous

DromaeosaurBasal  Diuqin                lechiguanae        2024 Argentina     Cretaceous

Oviraptorosauria  Eoneophron            infernalis         2024 United-States Cretaceous

Spinosauridae     Riojavenatrix         lacustris          2024 Spain         Cretaceous

Troodontidae      Harenadraco           prima              2024 Mongolia      Cretaceous

Troodontidae      Hypnovenator          matsubaraetoheorum 2024 Japan         Cretaceous

Tyrannosauroids   Asiatyrannus          xui                2024 China         Cretaceous

Tyrannosauroids   Lobocania             aguillonae         2024 Mexico        Cretaceous

Tyrannosauroids   Tyrannosaurus         mcraeensis         2024 United-States Cretaceous

Abelisauridae     Vitosaura             colozacani         2025 Argentina     Cretaceous

Alvarezsauroides  Manipulonyx           reshetovi          2025 Mongolia      Cretaceous

CarnosaurBasal    Yuanmouraptor         jinshajiangensis   2025 China         Jurassic

CarnosaurCarcharo Joaquinraptor         casal              2025 Argentina     Cretaceous

CarnosaurCarcharo Tameryraptor          markgrafi          2025 Egypt         Cretaceous

CoelurosaurBasal  Huadanosaurus         sinensis           2025 China         Cretaceous

CoelurosaurBasal  Sinosauropteryx       lingyuanensis      2025 China         Cretaceous

Dromaeosauria     Shri                  rapax              2025 Mongolia      Cretaceous

Ornithomimosauria Dzharacursor          bissektensi        2025 Uzbekistan    Cretaceous

Ornithomimosauria Mexidracon            longimanus         2025 Mexico        Cretaceous

Oviraptorosauria  Yuanyanglong          bainian            2025 China         Cretaceous

Therizinosauria   Duonychus             tsogbaatari        2025 Mongolia      Cretaceous

TheropodaBasal    Maleriraptor          kutty              2025 India         Triassic

TheropodaBasal    Newtonsaurus          cambriensis        2025 England       Jurassic

Tyrannosauroids   Khankhuuluu           mongoliensis       2025 Mongolia      Cretaceous

Tyrannosauroids   Nanotyrannus          lethaeus           2025 United-States Cretaceous
