# Supplementary material for: 200 years of dinosaur discoveries –a visual portrayal of their geographic and historical origins
Source: PeerJ. 2026 May 27;14:e21351. doi: 10.7717/peerj.21351 (PMC13221989; doi:10.7717/peerj.21351)
Supplement: Supplemental Information 4 [file peerj-14-21351-s004.txt]

Ankylosauria    


Hylaeosaurus armatus
1833
England

Acanthopholis horrida
1867
England

Struthiosaurus austriacus
1871
Austria

Anoplosaurus curtonotus
1879
England

Polacanthus foxii
1881
England

Nodosaurus textilis
1889
United States

Sarcolestes leedsi
1893
England

Hoplitosaurus marshi
1901
United States

Stegopelta landerensis
1905
United States

Ankylosaurus magniventris
1908
United States

Euoplocephalus tutus
1910
Canada

Panoplosaurus mirus
1919
Canada

Dyoplosaurus acutosquameus
1924
Canada

Edmontonia longiceps
1928
Canada

Scolosaurus cutleri
1928
Canada

Edmontonia longiceps
1928
Canada

Anodontosaurus lambei
1929
Canada

Pinacosaurus granger
1933
Mongolia

Niobrarasaurus coleii
1936
United States

Talarurus plicatospineus
1952
Mongolia

Sauroplites scutiger
1953
China

Silvisaurus condrayi
1960
United States

Sauropelta edwardsorum
1970
United States

Saichania chulsanensis
1977
Mongolia

Tarchia kielanae
1977
Mongolia

Minmi paravertebrata
1980
Australia

Dracopelta zbyszewskii
1980
Portugal

Shamosaurus scutatus
1983
Mongolia

Denversaurus schlessmani
1988
United States

Tsagantegia longicranialis
1993
Mongolia

Tianchisaurus nedegoapeferima
1993
China

Mymoorapelta maysi
1994
United States

Texasetes pleurohalio
1995
United States

Pawpawsaurus campbelli
1996
United States

Gastonia burgei
1998
United States

Gargoyleosaurus parkpinorum
1998
United States

Animantarx ramaljonesi
1999
United States

Nodocephalosaurus kirtlandensis
1999
United States

Glyptodontopelta mimus
2000
United States

Aletopelta coombsi
2001
United States

Liaoningosaurus paradoxus
2001
China

Cedarpelta bilbeyhallorum
2001
United States

Gobisaurus domoculus
2001
Mongolia

Bissektipelta archibaldi
2004
Mongolia

Hungarosaurus tormai
2005
Hungary

Antarctopelta oliveroi
2006
Antarctica

Zhejiangosaurus lishuiensis
2007
China

Crichtonpelta benxiensis
2007
China

Peloroplites cedrimontanus
2008
United States

Minotaurasaurus ramachandrani
2009
Mongolia

Tatankacephalus cooneyorum
2009
United States

Ahshislepelta minor
2011
United States

Propanoplosaurus marylandicus
2011
United States

Taohelong jinchenengsis
2013
China

Europelta carbonensis
2013
Spain

Oohkotokia horneri
2013
United States

Taohelong jinchengensis
2013
China

Dongyangopelta yangyanensis
2013
China

Zaraapelta nomadis
2014
Mongolia

Chuanqilong chaoyangensis
2014
China

Ziapelta sanjuanensis
2014
United States

Kunbarrasaurus ieversi
2015
Australia

Horshamosaurus rudgwickensis
2015
England

Gastonia lorriemcwhinneyae
2016
United States

Borealopelta markmitchelli
2017
Canada

Zuul crurivastator
2017
United States

Invictarx zephyri
2018
United States

Jinyunpelta sinensis
2018
China

Platypelta coombsi
2018
Canada

Acantholipan gonzalezi
2018
Mexico

Akainacephalus johnsoni
2018
United States

Stegouros elengassen
2021
Chile

Spicomellus afer
2021
Morocco

Patagopelta cristata
2022
Argentina

Vectipelta barretti
2023
England

Huaxiazhoulong shouwen
2024
China

Datai yingliangsis
2024
China

Tianzhenosaurus chengi
2024
China

Zhongyuansaurus junchang
2025
China

     


Hadrosauriformes    


Hadrosaurus foulkii
1858
United States

Claosaurus agilis
1890
United States

Telmatosaurus transsylvanicus
1903
Romania

Kritosaurus navajovius
1910
United States

Saurolophus osborni
1912
Canada

Hypacrosaurus altispinus
1913
Canada

Gryposaurus notabilis
1914
Canada

Corythosaurus cauarius
1914
Canada

Prosaurolophus maximus
1916
Canada

Edmontosaurus regalis
1917
Canada

Parasaurolophus walkeri
1922
Canada

Lambeosaurus lambei
1923
Canada

Tanius sinensis
1929
China

Bactrosaurus johnsoni
1933
China

Nipponosaurus sachalinensis
1936
Russia

Jaxartosaurus aralensis
1937
Russia

Parrosaurus missouriensis
1945
United States

Brachylophosaurus canadensis
1953
Canada

Tsintaosaurus spinorhinus
1958
China

Lophorhothon atopus
1960
United States

Probactrosaurus gobiensis
1966
China

Aralosaurus tuberiferus
1968
Kazakhstan

Shantungosaurus giganteus
1973
China

Maiasaura peeblesorum
1979
United States

Secernosaurus koerneri
1979
Argentina

Gilmoreosaurus mongoliensis
1979
China

Amurosaurus riabini
1991
Russia

Naashoibitosaurus ostromi
1993
United States

Pararhabdodon isonensis
1993
Spain

Eolambia caroljonesa
1998
United States

Altirhinus kurzanovi
1998
Mongolia

Protohadros byrdi
1998
United States

Nanyangosaurus zhugeii
2000
China

Charonosaurus jiayinensis
2000
China

Siamodon nimngami
2001
Thailand

Jinzhousaurus yangi
2001
China

Equijubus normani
2003
China

Olorotitan arharensis
2003
Russia

Shangmiaosaurus gilmorei
2003
China

Kerberosaurus manakini
2004
Russia

Penelopognathus weishampeli
2005
China

Nanningosaurus dashiensis
2007
China

Velafrons coahuilensis
2007
Mexico

Wulagasaurus dongi
2008
China

Jintasaurus meniscus
2009
China

Arenysaurus ardevoli
2009
Spain

Tethyshadros insularis
2009
Italy

Angulomastacator davies
2009
United States

Levnesovia transoxiana
2009
Uzbekistan

Jeyawati rugoculus
2010
United States

Bolong yixianensis
2010
China

Blasisaurus canudoi
2010
Spain

Barsboldia sicinskii
2011
Mongolia

Acristavus gagslarsoni
2011
United States

Xuwulong yueluni
2011
China

Lapampasaurus cholinoi
2012
Argentina

Huehuecanauhtlus tiquichensis
2012
Mexico

Batyrosaurus rozhdestvenskyi
2012
Kazakhstan

Magnapaulia laticaudus
2012
Mexico

Latirhinus uitstlani
2012
Mexico

Canardia garonnensis
2013
France

Yunganglong datongensis
2013
China

Kazaklambia convincens
2013
Russia

Gongpoquansaurus mazongshanensis
2014
China

Adelolophus hutchinsoni
2014
United States

Plesiohadros djadokhtaensis
2014
Mongolia

Zhanghenglong yangchengensis
2014
China

Rhinorex condrupus
2014
United States

Augustynolophus morrisi
2014
United States

Probrachylophosaurus bergei
2015
United States

Koshisaurus katsuyama
2015
Japan

Sirindhorna khoratensis
2015
Thailand

Datonglong tianzhenensis
2016
China

Eotrachodon orientalis
2016
United States

Zuoyunlong huangi
2017
China

Bonapartesaurus rionegrensis
2017
Argentina

Choyrodon barsboldi
2018
Mongolia

Gobihadros mongoliensis
2019
Mongolia

Aguilarhinus palimentus
2019
United States

Adynomosaurus arcanus
2019
Spain

Kamuysaurus japonicus
2019
Japan

Laiyongosaurus youngi
2019
China

Portellsaurus sosbaynati
2021
Spain

Ajnabia Odysseus
2021
Morocco

Ornatops incantatus
2021
United States

Yamatosaurus izanagii
2021
Japan

Tlatolophus galorum
2021
Mexico

Fylax thyrakolasus
2021
Spain

Kelumapausaura machi
2022
Argentina

Huallasaurus australis
2022
Argentina

Malefica deckerti
2022
United States

Gonkoken nanoi
2023
Chile

Minqaria bata
2024
Morocco

Coahuilasaurus lipani
2024
Mexico

Taleta taleta
2025
Morocco

Qianjiangsaurus changshengi
2025
China

Cariocecus bocagei
2025
Portugal

Ahshislesaurus wiman
2025
United States

     


Iguanodontia    


Rhabdodon priscus
1869
France

Iguanodon bernissartensis
1881
Belgium

Mochlodon suessi
1881
Austria

Camptosaurus dispar
1885
United States

Cumnoria prestwichii
1888
England

Dryosaurus altus
1894
United States

Dysalotosaurus lettowvorbecki
1919
Tanzania

Tenontosaurus tilletti
1970
United States

Ouranosaurus nigeriensis
1976
Niger

Valdosaurus canaliculatus
1977
England

Callovosaurus leedsi
1980
England

Muttaburrasuaurus langdoni
1981
Australia

Lurdusaurus arenatus
1999
Niger

Draconyx loureiroi
2001
Portugal

Planicoxa venenica
2001
United States

Napaisaurus guangxiensis
2002
China

Zalmoxes robust
2003
Romania

Fukuisaurus tetoriensis
2003
Japan

Lanzhousaurus magnidens
2005
China

Theiophytalia kerri
2006
United States

Cedarorestes crichtoni
2007
United States

Mantellisaurus atherfieldensis
2007
England

Dakotadon lakotaensis
2008
United States

Owenodon hoggi
2009
England

Elrhazosaurus nigeriensis
2009
Niger

Barilium dawsoni
2010
England

Hypselospinus fittoni
2010
England

Iguanacolosssus fortis
2010
United States

Hippodraco scutdens
2010
United States

Uteodon aphanoecetes
2011
United States

Osmakasaurus depressus
2011
United States

Ratchasimasaurus suranareae
2011
Thailand

Proa valdearinnoensis
2012
Spain

Mochlodon vorosi
2012
Hungary

Eousdryosaurus nanohallucis
2014
Portugal

Iguanodon galvensis
2015
Spain

Morelladon beltrani
2015
Spain

Magnamanus soriaensis
2016
Spain

Morrosaurus antarcticus
2016
Antarctica

Burianosaurus augustai
2017
Czech Republic

Matheronodon provincialis
2017
France

Riabininohadros weberae
2018
Ukraine

Bayannurosaurus perfectus
2018
China

Pareisactus evrostos
2019
Spain

Fostoria dhimbangunmal
2019
Australia

Brighstoneus simmondsi
2021
England

Transylvanosaurus platycephalus
2022
Romania

Iyuku raathi
2022
South Africa

Oblitosaurus bunnueli
2023
Spain

Calvarius rapidus
2023
Spain

Iani smithi
2023
United States

Hesperonyx martinhotomasasorum
2024
Portugal

Comptonatus chasei
2024
England

Paulodon galvensis
2025
Spain

Obelignathus septimanicus
2025
France

Istiorachis macarthurae
2025
England

Emiliasaura alessandrii
2025
Argentina


Ornithischia (basal)*
Ornithischia (basal)*  


Scelidosaurus harrisonii
1861
England

Echinodon becklesii
1861
England

Hypsilophodon foxii
1869
England

Nanosaurus agilis
1877
United States

Nanosaurus agilis
1877
United States

Thescelosaurus neglectus
1913
United States

Alcovasaurus longispinus
1914
United States

Kangasaurus coetzeei
1915
South Africa

Lycorhinus angustidens
1924
South Africa

Parksosaurus warrreni
1937
Canada

Heterodontosaurus tucki
1962
South Africa

Pisanosaurus mertii
1967
Argentina

Abrictosaurus consors
1975
Lesotho

Lesotosaurus diagnosticus
1978
Lesotho

Yandusaurus hongheensis
1979
China

Zephyrosaurus schaffi
1980
United States

Scutellosaurus lawleri
1981
United States

Xiaosaurus dashanensis
1983
China

Orodromeus makelai
1988
United States

Leaellynasaura amicagraphica
1989
Australia

Atlascopcosaurus loadsi
1989
Australia

Emausaurus ernsti
1990
Germany

Agilisaurus louderbacki
1990
China

Notohypsilophodon comodorensis
1998
Argentina

Qantassaurus intrepidus
1999
Australia

Jeholosaurus shangyuanensis
2000
China

Anabisetia saldiviai
2002
Argentina

Talenkauen santacrucensis
2004
Argentina

Hexinlusaurus multidens
2005
China

Changchunsaurus parvus
2005
China

Macrogryphosaurus gondwanicus
2007
Argentina

Oryctodromeus cubicularis
2007
United States

Eocursor parvus
2007
South Africa

Tianyulong confuciusi
2009
China

Fruitaden haagaroorum
2010
United States

Koreanosaurus boseongensis
2011
South Korea

Haya griva
2011
Mongolia

Manidens condorensis
2011
Argentina

Gideonmantellia amosanjuanae
2012
Spain

Yueosaurus tiantaiensis
2012
China

Pegomastax africana
2012
South Africa

Trinisaurus santamaraensis
2013
Antarctica

Albertadromeus syntarsus
2013
Canada

Laquintasaura venezuelae
2014
Venezuela

Kulindadromeus zabaikalicus
2014
Russia

Morrosaurus antarcticus
2016
Antarctica

Diluvicursor pickeringi
2018
Australia

Weewarrasaurus pobeni
2018
Australia

Mahuidacursor lipanglef
2019
Argentina

Sanxiasaurus modaoxiensis
2019
China

Isascursor santacrucensis
2019
Argentina

Gallenosaurus dorisae
2019
Australia

Convolvosaurus marri
2019
United States

Sektensaurus sanjuanboscoi
2019
Argentina

Changmiania Liaoning
2020
China

Nevadadromeus schmitti
2022
United States

Minimocursor phunoiensis
2023
Thailand

Vectidromeus insularis
2023
England

Ampelognathus coheni
2023
United States

Fona herzogae
2024
United States

Chakisaurus nekul
2024
Argentina

Tietasaura derbyiana
2024
Brazil

Pulaosaurus qinglong
2025
China

Enigmacursor mollyborthwickae
2025
United States

Archaeocursor asiaticua
2025
China

     


Stegosauria    


Dacentrurus armatus
1875
England

Stegosaurus stenops
1877
United States

Loricatosaurus priscus
1901
England

Paranthodon africanus
1912
South Africa

Kentrosaurus aethiopicus
1915
Tanzania

Lexovisaurus durobrivensis
1957
France

Chialingosaurus kuani
1959
China

Wuerhosaurus homheni
1973
China

Tuojiangosaurus multispinus
1977
China

Dravidosaurus blanfordi
1979
India

Huayangosaurus taibaii
1982
China

Chungkingosaurus jiangbeiensis
1983
China

Monkonosaurus lawulacus
1986
China

Gigantspinosaurus sichuanensis
1992
China

Yingshanosaurus jichuanensis
1994
China

Hesperosaurus mjosi
2001
United States

Jiangjunosaurus junggarensis
2007
China

Miragaia longicollum
2009
Portugal

Alcovasaurus longispinus
2016
United States

Isaberrysaura mollensis
2017
Argentina

Mongolostegus exspectabilis
2018
Mongolia

Adratiklit boulahfa
2020
Morocco

Bashanosaurus primitivus
2022
China

Thyreosaurus atlasicus
2024
Morocco

Yanbeilong ultimus
2024
China

Baiyinosaurus baojiensis
2024
China

     
