# Supplementary material for: 200 years of dinosaur discoveries –a visual portrayal of their geographic and historical origins
Source: PeerJ. 2026 May 27;14:e21351. doi: 10.7717/peerj.21351 (PMC13221989; doi:10.7717/peerj.21351)
Supplement: Supplemental Information 5 [file peerj-14-21351-s005.txt]

Basal             Thecodontosaurus    antiquus           1836 England       Triassic

MacronariaBasal   Pelorosaurus        brevis             1850 England       Cretaceous

Basal             Massospondylus      carinatus          1854 South-Africa  Jurassic

Basal             Anchisaurus         polyzelus          1865 United-States Jurassic

MacronariaBasal   Astrodon            johnstoni          1865 United-States Cretaceous

MacronariaBasal   Ornithopsis         hulkei             1870 England       Cretaceous

EusauroBasal      Cetiosaurus         oxoniensis         1871 England       Jurassic

Diplodocoid       Apatosaurus         ajax               1877 United-States Jurassic

Diplodocoid       Atlantosaurus       montanus           1877 United-States Jurassic

MacronariaBasal   Camarasaurus        supremus           1877 United-States Jurassic

MacronariaBasal   Dystophaeus         viaemalae          1877 United-States Jurassic

TitanosauriaBasal Titanosaurus        indicus            1877 India         Cretaceous

Diplodocoid       Amphicoelias        altus              1878 United-States Jurassic

Diplodocoid       Diplodocus          longus             1878 United-States Jurassic

Diplodocoid       Brontosaurus        excelsus           1879 United-States Jurassic

MacronariaBasal   Dinodocus           mackesoni          1884 England       Cretaceous

Diplodocoid       Barosaurus          lentus             1890 United-States Jurassic

TitanosauriaBasal Argyrosaurus        superbus           1893 Argentina     Cretaceous

Diplodocoid       Haplocanthosaurus   priscus            1903 United-States Jurassic

MacronariaBasal   Brachiosaurus       altithorax         1903 United-States Jurassic

Diplodocoid       Tornieria           africana           1908 Tanzania      Jurassic

Basal             Plateosaurus        trossingensis      1913 Germany       Triassic

Diplodocoid       Dicraeosaurus       hansemanii         1914 Tanzania      Jurassic

Diplodocoid       Apatosaurus         louisae            1915 United-States Jurassic

Basal             Eucnemesaurus       fortis             1920 South-Africa  Triassic

Lithostrotia      Alamosaurus         sanjuanensis       1922 United-States Cretaceous

Basal             Melanorosaurus      readi              1924 South-Africa  Triassic

SauropBasal       Rhoetosaurus        brownie            1926 Australia     Jurassic

Lithostrotia      ?Antarctosaurus?    giganteus          1929 Argentina     Cretaceous

Lithostrotia      Antarctosaurus      wichmannianus      1929 Argentina     Cretaceous

Lithostrotia      Laplatasaurus       araukanicus        1929 Argentina     Cretaceous

Lithostrotia      Magyarosaurus       dacus              1932 Romania       Cretaceous

TitanosauriaBasal Aegyptosaurus       baharijensis       1932 Egypt         Cretaceous

SomphoBasal       Austrosaurus        mkillopi           1933 Australia     Cretaceous

SomphoBasal       Mongolosaurus       haplodont          1933 Mongolia      Cretaceous

EusauroBasal      Teinshanosaurus     chitaiensis        1937 China         Jurassic

EusauroBasal      Omeisaurus          junghsiensis       1939 China         Jurassic

Basal             Lufengosaurus       huenei             1940 China         Jurassic

Basal             Gyposaurus          sinensis           1941 China         Jurassic

Basal             Plateosauravus      cullingworthi      1942 South-Africa  Triassic

Basal             Yunnanosaurus       huangi             1942 China         Jurassic

SauropBasal       Sanpasaurus         yaoi               1944 China         Jurassic

Basal             Amygdalodon         patagonicus        1947 Argentina     Jurassic

Diplodocoid       Rebbachisaurus      garasbae           1954 Morocco       Cretaceous

EusauroBasal      Mamenchisaurus      constructus        1954 China         Jurassic

EusauroBasal      'Cetiosaurus'       mogrebiensis       1955 Morocco       Jurassic

SomphoBasal       Euhelopus           zdanskyi           1956 China         Cretaceous

Basal             Riojasaurus         incertus           1969 Argentina     Triassic

Lithostrotia      Nemegtosaurus       mongoliensis       1971 Mongolia      Cretaceous

EusauroBasal      Mamenchisaurus      hochuanensis       1972 China         Jurassic

SauropBasal       Vulcanodon          karibaensis        1972 Zimbabwe      Jurassic

Basal             Efraasia            minor              1973 Germany       Triassic

EusauroBasal      Barapasaurus        tagorei            1975 India         Jurassic

SomphoBasal       Chubutisaurus       insignis           1975 Argentina     Cretaceous

Lithostrotia      Opisthocoelicaudia  skarzynskii        1977 Mongolia      Cretaceous

Basal             Coloradisaurus      brevis             1978 Argentina     Triassic

SauropBasal       Ohmdenosaurus       liasicus           1978 Germany       Jurassic

Basal             Mussasaurus         patagonicus        1979 Argentina     Jurassic

EusauroBasal      Patagosaurus        fariasi            1979 Argentina     Jurassic

SauropBasal       Volkheimeria        chubutensis        1979 Argentina     Jurassic

EusauroBasal      Cetiosauriscus      stewartia          1980 England       Jurassic

Lithostrotia      Saltasaurus         loricatus          1980 Argentina     Cretaceous

EusauroBasal      Shunosaurus         lii                1983 China         Jurassic

Lithostrotia      Quaesitosaurus      orientalis         1983 Mongolia      Cretaceous

SauropBasal       Zizhongosaurus      chuanchengensis    1983 China         Jurassic

MacronariaBasal   Datousaurus         bashanensis        1984 China         Jurassic

Basal             Camelotia           borealis           1985 England       Triassic

Diplodocoid       Supersaurus         vivianae           1985 United-States Jurassic

EusauroBasal      Lapparentosaurus    madagascarensis    1986 Madagascar    Jurassic

Lithostrotia      Aeolosaurus         rionegrinus        1987 Argentina     Cretaceous

MacronariaBasal   Aragosaurus         ischiaticus        1987 Spain         Cretaceous

MacronariaBasal   Giraffatitan        brancai            1988 Tanzania      Jurassic

SauropBasal       Kotasaurus          yamanpalliensis    1988 India         Jurassic

SauropBasal       Protognathosaurus   oxyodon            1988 China         Jurassic

MacronariaBasal   Abrosaurus          dongpoi            1989 China         Jurassic

Basal             Yimenosaurus        youngi             1990 China         Jurassic

EusauroBasal      Bellusaurus         sui                1990 China         Jurassic

Lithostrotia      Epachthosaurus      sciuttoi           1990 Argentina     Cretaceous

Diplodocoid       Amargasaurus        cazaui             1991 Argentina     Cretaceous

EusauroBasal      Janenschia          robusta            1991 Tanzania      Jurassic

TitanosauriaBasal Andesaurus          delgadoi           1991 Argentina     Cretaceous

Diplodocoid       Dyslocosaurus       polyonychus        1992 United-States Jurassic

Lithostrotia      Neuquensaurus       australis          1992 Brazil        Cretaceous

SauropBasal       Chinshakiangosaurus chunghoensis       1992 China         Jurassic

Basal             Eoraptor            lunensis           1993 Argentina     Triassic

EusauroBasal      Klamelisaurus       gobiensis          1993 China         Jurassic

EusauroBasal      Mamenchisaurus      sinocanadorum      1993 China         Jurassic

Lithostrotia      Argentinosaurus     huinculensis       1993 Argentina     Cretaceous

Lithostrotia      Malawisaurus        dixeyi             1993 Malawi        Cretaceous

SomphoBasal       Phuwiangosaurus     sirindhornae       1994 Thailand      Cretaceous

Basal             Jingshanosaurus     xinwaensis         1995 China         Jurassic

Lithostrotia      Ampelosaurus        atacis             1995 France        Cretaceous

Lithostrotia      Jainosaurus         septentrionalis    1995 India         Cretaceous

MacronariaBasal   Eucamerotus         foxi               1995 England       Cretaceous

SauropBasal       Blikanasaurus       cromptoni          1995 South-Africa  Triassic

Diplodocoid       Rayososaurus        agrioensis         1996 Argentina     Cretaceous

EusauroBasal      Mamenchisaurus      anyuensis          1996 China         Jurassic

EusauroBasal      Mamenchisaurus      youngi             1996 China         Jurassic

Lithostrotia      Pellegrinisaurus    powelli            1996 Argentina     Cretaceous

EusauroBasal      Hudiesaurus         sinojapanorum      1997 China         Jurassic

Diplodocoid       Histriasaurus       boscarolli         1998 Croatia       Cretaceous

EusauroBasal      Mamenchisaurus      jingyanensis       1998 China         Jurassic

MacronariaBasal   Lourinhasaurus      alenquerensis      1998 Portugal      Jurassic

MacronariaBasal   Sonorasaurus        thompsoni          1998 United-States Cretaceous

SauropBasal       Gongxianosaurus     shibeiensis        1998 China         Jurassic

Basal             Guaibasaurus        candelariensis     1999 Brazil        Triassic

Basal             Saturnalia          tupiniquim         1999 Brazil        Triassic

Diplodocoid       Augustina           ligabuei           1999 Argentina     Cretaceous

Diplodocoid       Dinheirosaurus      lourinhanensis     1999 Portugal      Jurassic

Diplodocoid       Nigersaurus         taqueti            1999 Niger         Cretaceous

EusauroBasal      Jobaria             tiguidensis        1999 Niger         Jurassic

EusauroBasal      Tehuelchesaurus     benitizii          1999 Argentina     Jurassic

Lithostrotia      Gondwanatitan       faustoi            1999 Brazil        Cretaceous

Lithostrotia      Lirainosaurus       astibiae           1999 Spain         Cretaceous

MacronariaBasal   Atlasaurus          imelakei           1999 Morocco       Jurassic

MacronariaBasal   Cedarosaurus        weiskopfae         1999 United-States Cretaceous

SauropBasal       Lessemsaurus        sauropoides        1999 Argentina     Triassic

SomphoBasal       Tangvayosaurus      hoffeti            1999 Laos          Cretaceous

EusauroBasal      Chuanjiesaurus      anaensis           2000 China         Jurassic

EusauroBasal      Tendaguria          tanzaniensis       2000 Tanzania      Jurassic

Lithostrotia      Rocasaurus          muniozi            2000 Argentina     Cretaceous

SauropBasal       Isanosaurus         attavipachi        2000 Thailand      Jurassic

SomphoBasal       Sauroposeidon       proteles           2000 United-States Cretaceous

TitanosauriaBasal Huabeisaurus        allocotus          2000 China         Cretaceous

Basal             Ruehleia            bedheimensis       2001 Germany       Triassic

EusauroBasal      Losillasaurus       giganteus          2001 Spain         Jurassic

Lithostrotia      Paralititan         stromeri           2001 Egypt         Cretaceous

Lithostrotia      Rapetosaurus        krausei            2001 Madagascar    Cretaceous

MacronariaBasal   Venenosaurus        dicrocei           2001 United-States Cretaceous

SomphoBasal       Pukyongosaurus      milleniumi         2001 South-Korea   Cretaceous

TitanosauriaBasal Jiangshanosaurus    lixianensis        2001 China         Cretaceous

Diplodocoid       Amazonsaurus        maranhensis        2003 Brazil        Cretaceous

EusauroBasal      Ferganasaurus       verzilini          2003 Kyrgystan     Jurassic

Lithostrotia      Isisaurus           colberti           2003 Pakistan      Cretaceous

Lithostrotia      Mendozasaurus       neguyelap          2003 Argentina     Cretaceous

Lithostrotia      Rinconsaurus        caudamirus         2003 Argentina     Cretaceous

MacronariaBasal   Lusotitan           atalaiensis        2003 Portugal      Jurassic

SauropBasal       Antetonitrus        ingenipes          2003 South-Africa  Jurassic

SomphoBasal       Gobititan           shenzhouensis      2003 China         Cretaceous

Basal             Unaysaurus          tolentinoi         2004 Brazil        Triassic

Diplodocoid       Limaysaurus         tessonei           2004 Argentina     Cretaceous

Diplodocoid       Suuwassea           emileae            2004 United-States Jurassic

Lithostrotia      Bonatitan           reigi              2004 Argentina     Cretaceous

Lithostrotia      Bonitasaura         salgadoi           2004 Argentina     Cretaceous

Lithostrotia      Quetecsaurus        rusconii           2004 Argentina     Cretaceous

SauropBasal       Tazoudasaurus       naimi              2004 Morocco       Jurassic

TitanosauriaBasal Borealosaurus       wimani             2004 China         Cretaceous

Diplodocoid       Brachytrachelopan   mesai              2005 Argentina     Jurassic

Diplodocoid       Cathartaesaura      anaerobica         2005 Argentina     Cretaceous

EusauroBasal      Chebsaurus          algeriensis        2005 Algeria       Jurassic

EusauroBasal      Daanosaurus         zhangi             2005 China         Jurassic

Lithostrotia      Baurutitan          britoi             2005 Brazil        Cretaceous

Lithostrotia      Puertasaurus        reuili             2005 Argentina     Cretaceous

MacronariaBasal   Dashanpusaurus      dongi              2005 China         Jurassic

MacronariaBasal   Galvesaurus         herreroi           2005 Spain         Jurassic

TitanosauriaBasal Karongasaurus       gittelmani         2005 Malawi        Cretaceous

Diplodocoid       Zapalasaurus        bonapertei         2006 Argentina     Cretaceous

EusauroBasal      Turiasaurus         riodevensis        2006 Spain         Jurassic

EusauroBasal      Yuanmousaurus       jingyiensis        2006 China         Jurassic

Lithostrotia      Adamantisaurus      mezzalirai         2006 Brazil        Cretaceous

Lithostrotia      Maxakalisaurus      topai              2006 Brazil        Cretaceous

Lithostrotia      Sonidosaurus        saihangaobiensis   2006 Mongolia      Cretaceous

MacronariaBasal   Europasaurus        holgeri            2006 Germany       Jurassic

MacronariaBasal   Fusuisaurus         zhaoi              2006 China         Cretaceous

SomphoBasal       Erketu              ellisoni           2006 Mongolia      Cretaceous

SomphoBasal       Huanghetitan        liujiaxiaensis     2006 China         Cretaceous

SomphoBasal       Jiutaisaurus        xidiensis          2006 China         Cretaceous

SomphoBasal       LIgabuesaurus       leanzai            2006 Argentina     Cretaceous

Basal             Asylosaurus         yalensis           2007 England       Triassic

Basal             Glacialisaurus      hammeri            2007 Antarctica    Jurassic

Basal             Pantydraco          caducus            2007 Wales         Triassic

Basal             Pradhania           gracilis           2007 India         Jurassic

Diplodocoid       Amargatitanis       macni              2007 Argentina     Cretaceous

Diplodocoid       Nopcsaspondylus     alarconensis       2007 Argentina     Cretaceous

Diplodocoid       Xenoposeidon        proneneukos        2007 England       Cretaceous

Lithostrotia      Futalognkosaurus    dukei              2007 Argentina     Cretaceous

Lithostrotia      Muyelensaurus       pecheni            2007 Argentina     Cretaceous

SauropBasal       Lamplughasaura      dharmaramensis     2007 India         Jurassic

SomphoBasal       Australodocus       boheti             2007 Tanzania      Jurassic

SomphoBasal       Dongbeititan        dongi              2007 China         Cretaceous

SomphoBasal       Paluxysaurus        jonesi             2007 United-States Cretaceous

Basal             Adeopapposaurus     mognai             2008 Argentina     Jurassic

EusauroBasal      Eomamenchisaurus    yuanmouensis       2008 China         Jurassic

Lithostrotia      Pitekunsaurus       macayi             2008 Argentina     Cretaceous

Lithostrotia      Qingziusaurus       youjiangensis      2008 China         Cretaceous

Lithostrotia      Uberabatitan        ribeiroi           2008 Brazil        Cretaceous

SomphoBasal       Tastavinsaurus      sanzi              2008 Spain         Cretaceous

TitanosauriaBasal Daxiatitan          binglingi          2008 China         Cretaceous

TitanosauriaBasal Dongyangosaurus     sinensis           2008 China         Cretaceous

Basal             Panphagia           protos             2009 Argentina     Triassic

EusauroBasal      Spinophorosaurus    nigerensis         2009 Niger         Jurassic

SomphoBasal       Malarguesaurus      florenciae         2009 Argentina     Cretaceous

SomphoBasal       Qiaowandlong        kangzii            2009 China         Cretaceous

SomphoBasal       Ruyangosaurus       giganteus          2009 China         Cretaceous

SomphoBasal       Wintonotitan        wattsi             2009 Australia     Cretaceous

TitanosauriaBasal Baotianmansaurus    henanensis         2009 China         Cretaceous

TitanosauriaBasal Barrosasaurus       casamiquelai       2009 Argentina     Cretaceous

TitanosauriaBasal Diamantinasaurus    matildae           2009 Australia     Cretaceous

TitanosauriaBasal Xianshanosaurus     shijiagouensis     2009 China         Cretaceous

Basal             Aardonyx            celestae           2010 South-Africa  Jurassic

Basal             Chromogisaurus      novasi             2010 Argentina     Triassic

Basal             Chuxiongosaurus     lufengensis        2010 China         Jurassic

Basal             Seitaad             ruessi             2010 United-States Jurassic

Basal             Xixiposaurus        suni               2010 China         Jurassic

EusauroBasal      Tonganosaurus       hei                2010 China         Jurassic

Lithostrotia      Atsinanosaurus      velauciensis       2010 France        Cretaceous

Lithostrotia      Paludititan         nalatzensis        2010 Romania       Cretaceous

Lithostrotia      Panamericansaurus   schroederi         2010 Argentina     Cretaceous

MacronariaBasal   Abydosaurus         mcintoshi          2010 United-States Cretaceous

MacronariaBasal   Duriatitan          humerocristatus    2010 England       Jurassic

SomphoBasal       Fukuititan          nipponensis        2010 Japan         Cretaceous

SomphoBasal       Liubangosaurus      hei                2010 China         Cretaceous

Basal             Arcusaurus          pereirabdalorum    2011 South-Africa  Jurassic

Basal             Ignavusaurus        rachelis           2011 Lesotho       Jurassic

Basal             Issi                saaneq             2011 Greenland     Triassic

Basal             Jaklapallisaurus    asymmetrica        2011 India         Triassic

Basal             Leonerasaurus       taquetrensis       2011 Argentina     Jurassic

Basal             Leyesaurus          marayensis         2011 Argentina     Jurassic

Basal             Nambalia            roychowdhurii      2011 India         Triassic

Basal             Pampadromaeus       barberenai         2011 Brazil        Triassic

Basal             Sarahsaurus         aurifrontalis      2011 United-States Jurassic

Diplodocoid       Demandasaurus       darwini            2011 Spain         Cretaceous

Lithostrotia      Drusilasaura        deseadensis        2011 Argentina     Cretaceous

Lithostrotia      Narambuenatitan     palomoi            2011 Argentina     Cretaceous

Lithostrotia      Tapuisaurus         macedoi            2011 Brazil        Cretaceous

Lithostrotia      Traukutitan         eocaudata          2011 Argentina     Cretaceous

SomphoBasal       Angolatitan         adamastor          2011 Angola        Cretaceous

SomphoBasal       Brontomerus         mcintoshi          2011 United-States Cretaceous

TitanosauriaBasal Atacamatitan        chilensis          2011 Chile         Cretaceous

TitanosauriaBasal Petrobrasaurus      puestohernandezi   2011 Argentina     Cretaceous

Diplodocoid       Comahuesaurus       windhauseni        2012 Argentina     Cretaceous

Diplodocoid       Kaatedocus          siberi             2012 United-States Jurassic

Lithostrotia      Elaltitan           lilloi             2012 Argentina     Cretaceous

MacronariaBasal   Rugocaudia          cooneyi            2012 United-States Cretaceous

SomphoBasal       Astophocaudia       slaughteri         2012 United-States Cretaceous

Diplodocoid       Katepensaurus       goicoecheai        2013 Argentina     Cretaceous

Diplodocoid       Tataouinea          hannibalis         2013 Tunisia       Cretaceous

EusauroBasal      Xinjiangtitan       shanshanesis       2013 China         Jurassic

Lithostrotia      Brasilotitan        nemophagus         2013 Brazil        Cretaceous

Lithostrotia      Overosaurus         paradasorum        2013 Argentina     Cretaceous

SomphoBasal       Yunmenglong         ruyangensis        2013 China         Cretaceous

TitanosauriaBasal Gannansaurus        sinensis           2013 China         Cretaceous

TitanosauriaBasal Normanniasaurus     genceyi            2013 France        Cretaceous

Diplodocoid       Leinkupal           laticauda          2014 Argentina     Cretaceous

EusauroBasal      Huangshanlong       anhuiensis         2014 China         Jurassic

EusauroBasal      Zgy                 atlanticus         2014 Portugal      Jurassic

Lithostrotia      Dreadnoughtus       schrani            2014 Argentina     Cretaceous

Lithostrotia      Rukwatitan          bisepultus         2014 Tanzania      Cretaceous

Lithostrotia      Vahiny              depereti           2014 Madagascar    Cretaceous

SomphoBasal       Yongjinglong        datangi            2014 China         Cretaceous

TitanosauriaBasal Tambatitanis        amicitiae          2014 Japan         Cretaceous

Basal             Sefapanosaurus      zastronensis       2015 Lesotho       Jurassic

Diplodocoid       Galeamopus          hayi               2015 United-States Jurassic

EusauroBasal      Haestasaurus        becklesii          2015 England       Cretaceous

EusauroBasal      Nebulasaurus        taito              2015 China         Jurassic

EusauroBasal      Qijianglong         guokr              2015 China         Jurassic

SauropBasal       Pulanesaura         eocollum           2015 South-Africa  Jurassic

SomphoBasal       Padillasaurus       leivanensis        2015 Colombia      Cretaceous

Basal             Buriolestes         schultzi           2016 Brazil        Triassic

Basal             Meroktenos          thabanensis        2016 Lesotho       Triassic

Lithostrotia      Austroposeidon      magnificus         2016 Argentina     Cretaceous

Lithostrotia      Lohuecotitan        pandafilandi       2016 Spain         Cretaceous

Lithostrotia      Notocolossus        gonzalezparejasi   2016 Argentina     Cretaceous

TitanosauriaBasal Sarmientosaurus     musacchioi         2016 Argentina     Cretaceous

TitanosauriaBasal Savannasaurus       elliottorum        2016 Australia     Cretaceous

Basal             Xingxiulong         chengi             2017 China         Jurassic

EusauroBasal      Mierasaurus         bobyoungi          2017 United-States Cretaceous

EusauroBasal      Moabosaurus         utahensis          2017 United-States Cretaceous

Lithostrotia      Patagotitan         mayorum            2017 Argentina     Cretaceous

Lithostrotia      Shingopana          songwensis         2017 Tanzania      Cretaceous

Lithostrotia      Tengrisaurus        starkovi           2017 Russia        Cretaceous

Lithostrotia      Zhuchengtitan       zangjiazhuangensis 2017 China         Cretaceous

MacronariaBasal   Soriatitan          golmayensis        2017 Spain         Cretaceous

MacronariaBasal   Vouivria            damparisensis      2017 France        Jurassic

SomphoBasal       Europatitan         eastwoodi          2017 Spain         Cretaceous

SomphoBasal       Sibirotitan         astrosacralis      2017 Russia        Cretaceous

SomphoBasal       Triunfosaurus       leonardii          2017 Brazil        Cretaceous

Basal             Bagualosaurus       agudoensis         2018 Brazil        Triassic

Basal             Macrocollum         itaquii            2018 Brazil        Triassic

Basal             Yizhousaurus        sunae              2018 China         Jurassic

Diplodocoid       Lavocatisaurus      agrioensis         2018 Argentina     Cretaceous

Diplodocoid       Lingwulong          shenqi             2018 China         Jurassic

Diplodocoid       Maraapunisaurus     fragillimus        2018 United-States Jurassic

Lithostrotia      Mansouransaurus     shahinae           2018 Egypt         Cretaceous

Lithostrotia      Volgatitan          simbirskiensis     2018 Russia        Cretaceous

SauropBasal       Ingentia            prima              2018 Argentina     Triassic

SauropBasal       Ledumahadi          mafube             2018 South-Africa  Jurassic

SomphoBasal       Liaoningotitan      sinensis           2018 China         Cretaceous

TitanosauriaBasal Choconsaurus        baileywillisi      2018 Argentina     Cretaceous

Basal             Ngwevu              intloko            2019 South-Africa  Jurassic

Basal             Nhandumirim         waldsangae         2019 Brazil        Triassic

Diplodocoid       Bajadasaurus        pronuspinax        2019 Argentina     Cretaceous

Diplodocoid       Itapeuasaurus       cajapioensis       2019 Brazil        Cretaceous

Diplodocoid       Pilmatueia          faundezi           2019 Argentina     Cretaceous

EusauroBasal      Wamweracaudia       keranjei           2019 Tanzania      Jurassic

Lithostrotia      Baalsaurus          mansillai          2019 Argentina     Cretaceous

Lithostrotia      Nullotitan          glaciaris          2019 Argentina     Cretaceous

Lithostrotia      Yamanasaurus        lojaensis          2019 Ecuador       Cretaceous

MacronariaBasal   Fushanosaurus       qitaiensis         2019 China         Jurassic

SomphoBasal       Oceanotitan         dantasi            2019 Portugal      Jurassic

TitanosauriaBasal Kaijutitan          maui               2019 Argentina     Cretaceous

TitanosauriaBasal Mnyamawamtuka       moyowamkia         2019 Tanzania      Cretaceous

Basal             Irisosaurus         yimenensis         2020 China         Jurassic

Basal             Kholumolumo         ellenbergerorum    2020 Lesotho       Triassic

Diplodocoid       Smitanosaurus       agilis             2020 United-States Jurassic

EusauroBasal      Amanzia             greppini           2020 Switzerland   Jurassic

EusauroBasal      Analong             chuanjieensis      2020 China         Jurassic

EusauroBasal      Anhuilong           diboensis          2020 China         Jurassic

EusauroBasal      Bagualia            alba               2020 Argentina     Jurassic

EusauroBasal      Narindasaurus       thevenni           2020 Madagascar    Jurassic

Lithostrotia      Bravasaurus         arreirosorum       2020 Argentina     Cretaceous

Lithostrotia      Garrigatitan        meridionalis       2020 France        Cretaceous

Lithostrotia      Punatitan           coughlini          2020 Argentina     Cretaceous

SauropBasal       Schleitheimia       schutzi            2020 Switzerland   Triassic

TitanosauriaBasal Abdarainurus        barsboldi          2020 Mongolia      Cretaceous

Diplodocoid       Dzharatitanis       kingi              2021 Uzbekistan    Cretaceous

EusauroBasal      Rhomaleopakhus      turpanensis        2021 China         Jurassic

Lithostrotia      Arackar             licanantay         2021 Chile         Cretaceous

Lithostrotia      Arrudatitan         maximus            2021 Brazil        Cretaceous

SomphoBasal       Silutitan           sinensis           2021 China         Cretaceous

TitanosauriaBasal Australotitan       cooperensis        2021 Australia     Cretaceous

TitanosauriaBasal Hamititan           xinjianensis       2021 China         Cretaceous

TitanosauriaBasal Ninjatitan          zapatai            2021 Argentina     Cretaceous

Basal             Mbiresaurus         raathi             2022 Zimbabwe      Triassic

EusauroBasal      Perijasaurus        lapaz              2022 Colombia      Jurassic

Lithostrotia      Abditosaurus        kuehnei            2022 Spain         Cretaceous

Lithostrotia      Caieiria            allocaudata        2022 Brazil        Cretaceous

Lithostrotia      Ibirania            parva              2022 Brazil        Cretaceous

Lithostrotia      Menucocelsior       arriagadai         2022 Argentina     Cretaceous

MacronariaBasal   Yuzhoulong          qurenensis         2022 China         Jurassic

SauropBasal       Tuebingosaurus      maierfritzorum     2022 Germany       Triassic

TitanosauriaBasal Ruixinia            zhangi             2022 China         Cretaceous

Basal             Qianlong            shouhu             2023 China         Jurassic

Diplodocoid       Tharosaurus         indicus            2023 India         Jurassic

Lithostrotia      Bustingorrytitan    shiva              2023 Argentina     Cretaceous

Lithostrotia      Chucarosaurus       diripienda         2023 Argentina     Cretaceous

Lithostrotia      Igai                semkhu             2023 Egypt         Cretaceous

Lithostrotia      Inawentu            oslatus            2023 Argentina     Cretaceous

Lithostrotia      Jiangxititan        ganzhouensis       2023 China         Cretaceous

SomphoBasal       Garumbatitan        morellensis        2023 Spain         Cretaceous

Basal             Lishulong           wangi              2024 China         Jurassic

Basal             Musankwa            sanyantiensis      2024 Zimbabwe      Triassic

Diplodocoid       Ardetosaurus        viator             2024 United-States Jurassic

Diplodocoid       Campananeyen        fragilissiums      2024 Argentina     Cretaceous

Diplodocoid       Sidersaura          marae              2024 Argentina     Cretaceous

EusauroBasal      Jingiella           donxingensis       2024 China         Jurassic

Lithostrotia      Qunkasaura          pintiquiniestra    2024 Spain         Cretaceous

Lithostrotia      Titanomachya        gimenezi           2024 Argentina     Cretaceous

Lithostrotia      Udelartitan         celeste            2024 Uruguay       Cretaceous

TitanosauriaBasal Gandititan          cavocaudatus       2024 China         Cretaceous

TitanosauriaBasal Tiamat              valdecii           2024 Brazil        Cretaceous

Basal             Ahvaytum            bahndooiveche      2025 United-States Triassic

Basal             Huayracursor        jaquensis          2025 Argentina     Triassic

Basal             Wudingloong         wui                2025 China         Jurassic

Basal             Xingxiulong         yueorum            2025 China         Jurassic

Diplodocoid       Astigmasaura        genuflexa          2025 Argentina     Cretaceous

Diplodocoid       Athenar             bermani            2025 United-States Cretaceous

Diplodocoid       Cienciargentia      sanchezi           2025 Argentina     Cretaceous

EusauroBasal      Huashanosaurus      qini               2025 China         Jurassic

EusauroBasal      Jinchuanloong       niedu              2025 China         Jurassic

EusauroBasal      Mamenchisaurus      sanjiangensis      2025 China         Jurassic

EusauroBasal      Tongnanlong         zhimingi           2025 China         Jurassic

Lithostrotia      Chadititan          calvoi             2025 Argentina     Cretaceous

TitanosauriaBasal Petrustitan         hungaricus         2025 Romania       Cretaceous

TitanosauriaBasal Uriah               kadici             2025 Romania       Cretaceous

TitanosauriaBasal Utetitan            zellaguymondeweyae 2025 United-States Cretaceous
