# Supplementary material for: 200 years of dinosaur discoveries –a visual portrayal of their geographic and historical origins
Source: PeerJ. 2026 May 27;14:e21351. doi: 10.7717/peerj.21351 (PMC13221989; doi:10.7717/peerj.21351)
Supplement: Supplemental Information 6 [file peerj-14-21351-s006.txt]

Abelisauridae    


Indosaurus matleyi
1933
India

Indosuchus raptorius
1933
India

Majungasaurus crenatissimus
1955
Madagascar

Carnotaurus sastrei
1985
Argentina

Abelisaurus comahuensis
1985
Argentina

Xenotarsosaurus bonapartei
1986
Argentina

Tarascosaurus salluvicus
1991
France

Genusaurus sisteronis
1995
France

Llokelsia aguadagrandensis
1998
Argentina

Quilmesaurus curriei
2001
Argentina

Aucasaurus garridoi
2002
Argentina

Pycnonemosaurus nevesi
2002
Brazil

Rajasaurus narmadensis
2003
India

Ekrixinatosaurus novasi
2004
Argentina

Rugops primus
2004
Niger

Skorpiovenator bustingorryi
2008
Argentina

Kryptops palaios
2008
Niger

Rahiolisaurus gujaratensis
2010
India

Eoabelisaurus mefi
2012
Argentina

Arcovenator escotae
2013
France

Dahalokely tokana
2013
Madagascar

Viavenator exxoni
2016
Argentina

Chenanisaurus barbaricus
2017
Morocco

Niebla antiqua
2020
Argentina

Tralkasaurus cuyi
2020
Argentina

Spectrovenator ragei
2020
Brazil

Thanos simonattoi
2020
Brazil

Llukalkan aliocranianus
2021
Argentina

Kurupi itaata
2021
Brazil

Guemesia ochoai
2022
Argentina

Elemgasem nubilus
2022
Argentina

Koleken inakayali
2024
Argentina

Caletodraco cottardi
2024
France

Vitosaura colozacani
2025
Argentina

     


Alvarezsauroides    


Tugulusaurus faciles
1973
China

Bradycneme draculae
1975
Romania

Alvarezsaurus calvoi
1991
Argentina

Mononykus olecranus
1993
Mongolia

Parvicursor remotus
1996
Mongolia

Patagonychus puertai
1996
Argentina

Shuvuuia deserti
1998
Mongolia

Achillesaurus manazzonei
2007
Argentina

Ceratonykus oculatus
2009
Mongolia

Albertonykus borealis
2009
Canada

Kol ghuva
2009
Mongolia

Haplocheirus sollers
2010
China

Xixianykus zhangi
2010
China

Linhenykus monodactylus
2011
China

Albinykus Baatar
2011
Mongolia

Alnashetri cerropoliciensis
2012
Argentina

Bonapartenychus ultimus
2012
Argentina

Bannychus wulatensis
2018
China

Qiupanychus zhangi
2018
China

Xiyunychus pengi
2018
China

Nemegtonychus citus
2019
Mongolia

Shishugounychus inexpectus
2019
China

Trierarchuncus prairiensis
2020
United States

Khulsanurus magnificus
2021
Mongolia

Dzharaonyx eski
2022
Uzbekistan

Ondogurvel alifanovi
2022
Mongolia

Jaculinykus yaruui
2023
Mongolia

Manipulonyx reshetovi
2025
Mongolia

     


Theropoda (basal)*    


Sarcosaurus woodi
1921
England

Sinosaurus triassicus
1940
China

Herrerasaurus ischigualastensis
1963
Argentina

Dilophosaurus wetherilli
1970
United States

Liliensternus liliensterni
1984
Germany

Cryolophosaurus ellioti
1994
Antarctica

Alwalkeria maleriensis
1994
India

Chindesaurus bryansmalli
1995
United States

Zupaysaurus rouigieri
2003
Argentina

Dracovenator regent
2005
South Africa

Lophostropheus airelensis
2007
France

Tawa hallae
2009
United States

Sanjuansaurus gordilloi
2010
Argentina

Eodromaeus murphi
2011
Argentina

Daemonosaurus chauliodus
2011
United States

Tachiraptor admirabilis
2014
Venezuela

Chilesaurus diegosaurezi
2015
Chile

Lepidus praecisio
2015
United States

Dracoraptor hanigani
2016
Wales

Notatesseraeraptor frickensis
2019
Switzerland

Gnatovorax cabreirai
2019
Brazil

Erythrovenator jacuiensis
2021
Brazil

Maleriraptor kutty
2025
India

Newtonsaurus cambriensis
2025
England

     


Carnosauria (basal)*    


Allosaurus fragilis
1877
United States

Altispinax dunkeri
1923
England

Erectopus superbus
1923
France

Metriacanthosaurus parkeri
1964
England

Yanchuanosaurus shangyouensis
1978
China

Xuanhanosaurus qilixiaensis
1984
China

Gasosaurus constructus
1985
China

Sinraptor dongi
1994
China

Saurophaganax maximus
1995
United States

Siamotyrannus isanensis
1996
Thailand

Lourinhanosaurus antunesi
1998
Portugal

Veterupristisaurus milneri
2001
Tanzania

Shidaisaurus jinae
2009
China

Datanglong guangxiensis
2014
China

Gualicho shinyae
2016
Argentina

Siamraptor suwati
2019
Thailand

Asfalto vialidadi
2019
Argentina

Lusovenator santosi
2020
Portugal

Allosaurus anax
2024
United States

Alpkarakush kyrgyzicus
2024
Kyrgyzstan

Yuanmouraptor jinshajiangensis
2025
China

     


Carcharodontosauria


Carcharodontosaurus saharicus
1931
Egypt

Rapator ornitholestoides
1932
Australia

Acrocanthosaurus atokensis
1950
United States

Chilantaisaurus tashuikouensis
1964
China

Kelmayisaurus petrolicus
1973
China

Giganotosaurus carolinii
1995
Argentina

Neovenator salerii
1996
England

Megaraptor namunhuaiquii
1998
Argentina

Fukuiraptor kitadaniensis
2000
Japan

Tyrannotitan chubutensis
2005
Argentina

Mapusaurus roseae
2006
Argentina

Orkoraptor burkei
2008
Argentina

Eocarcharia dinops
2008
Niger

Aerosteon riocoloradensis
2009
Argentina

Shaochilong maortuensis
2009
China

Australovenator wintonensis
2009
Australia

Concavenator corcovatus
2010
Spain

Sauroniops pachytholus
2012
Morocco

Siats meekerorum
2013
United States

Murusraptor barrosaensis
2016
Argentina

Taurovenator violantei
2016
Argentina

Aoniraptor libertatem
2016
Argentina

Tratayenia rosalesi
2018
Argentina

Phuwiangvenator yaemniyomi
2019
Thailand

Lajasvenator ascheriae
2020
Argentina

Ulughbegsaurus uzbekistanensis
2021
Uzbekistan

Meraxes gigas
2022
Argentina

Maip macrothorax
2022
Argentina

Tameryraptor markgrafi
2025
Egypt

Joaquinraptor casal
2025
Argentina

     


Ceratosauria*    


Betasuchus bredai
1883
Netherlands

Ceratosaurus nasicornis
1884
United States

Genyodectes serus
1901
Argentina

Elaphrosaurus bambergi
1920
Tanzania

Noasaurus leali
1980
Argentina

Velocisaurus unicus
1991
Argentina

Ligabueino andesi
1996
Argentina

Deltadromeus agilis
1996
Morocco

Ozraptor subotaii
1998
Australia

Masiakasaurus knopfleri
2001
Madagascar

Spinostropheus gautieri
2004
Niger

Berberosaurus liassicus
2007
Morocco

Limusaurus inextricabilis
2009
China

Austrocheirus isasii
2010
Argentina

Fosterovenator churei
2014
United States

Afromimus tenerensis
2017
Niger

Saltriovenator zanellai
2018
Italy

Vespersaurus paranaensis
2019
Brazil

Huinculsaurus Montesi
2020
Argentina

Berthasaura leopoldinae
2021
Brazil

Kiyacursor longipes
2024
Russia

Dornraptor normani
2024
England

     


Coelophysoidea


Coelophysis bauri
1889
United States

Halticosaurus longotarsus
1908
Germany

Podokesaurus holyokensis
1911
United States

Procompsognathus triassicus
1913
Germany

Segisaurus halli
1936
United States

Megapnosaurus rhodesiensis
1969
Zimbabwe

Syntarsus kayentakatae
1989
United States

Gojirasaurus quayi
1997
United States

Camposaurus arizonensis
1998
United States

Panguraptor lufengensis
2014
China

Lucianovenator bonoi
2017
Argentina

Powellvenator podicitus
2017
Argentina

Pendraig milnerae
2021
Wales

     


Coelurosauria (basal)*


Compsognathus longipes
1859
Germany

Aristosuchus pusillus
1876
England

Coelurus fragilis
1879
United States

Ornitholestes hermanni
1903
United States

Labocania anomala
1974
Mexico

Kakuru kujani
1980
Australia

Sinosauropteryx prima
1996
China

Scipionyx samniticus
1998
Italy

Huaxiagnathus orientalis
2004
China

Mirischia asymmetrica
2004
Brazil

Xinjiangovenator parvus
2005
China

Juravenator starki
2006
Germany

Aniksosaurus darwini
2006
Argentina

Sinocalliopteryx gigas
2007
China

Zuolong saleei
2010
China

Bicentenaria argentia
2012
Argentina

Sciurumimus albersdoerferi
2012
Germany

Aorun zhaoi
2013
China

Xunmenglong yinliangis
2019
China

Vayuraptor nongbualamphuensis
2019
Thailand

Aratasaurus museunacionali
2020
Brazil

Ubirajara jubatus
2020
Brazil

Sinosauropteryx lingyuanensis
2025
China

Huadanosaurus sinensis
2025
China

     


Dromaeosauria    


Dromaeosaurus albertensis
1922
Canada

Velociraptor mongoliensis
1924
Mongolia

Deinonychus antirrhopus
1969
United States

Itemirus medullaris
1976
Uzbekistan

Saurornitholestes langstoni
1978
Canada

Hulsanpes perlei
1982
Mongolia

Adasaurus mongoliensis
1983
Mongolia

Utahraptor ostrommaysi
1993
United States

Unenlagia comahuensis
1997
Argentina

Variraptor mechinorum
1998
France

Rahonavis ostromi
1998
Madagascar

Achillobator giganticus
1999
Mongolia

Sinornithosaurus millenii
1999
China

Bambiraptor feinbergi
2000
United States

Pyroraptor olympius
2000
France

Microraptor zhaoianus
2000
China

Graciliraptor lujiatunensis
2004
China

Atrociraptor marshalli
2004
Canada

Buitreraptor gonzalezorum
2005
Argentina

Neuquenraptor argentinus
2005
Argentina

Tsaagan mangas
2006
Mongolia

Shanag ashile
2007
Mongolia

Luanchuanraptor henanensis
2007
China

Mahakala omnogovae
2007
Mongolia

Austroraptor cabazai
2008
Argentina

Tianyuraptor ostromi
2009
China

Hesperonychus elizabethae
2009
Canada

Linheraptor exquisitus
2010
China

Balaur bondoc
2010
Romania

Pamparaptor micros
2011
Argentina

Archeroraptor temertyorum
2012
United States

Yurgovuchia doellingi
2012
United States

Changyuraptor yangi
2014
China

Zhenyuanlong suni
2015
China

Dakotaraptor steini
2015
United States

Boreonykus certekorum
2015
Canada

Zhongjianosaurus yangi
2017
China

Halszkaraptor escuilliei
2017
Mongolia

Dineobellator notohesperus
2020
United States

Overoraptor chimentoi
2020
Argentina

Wulong bohaiensis
2020
China

Kansaignathus sogdianus
2021
Tajikistan

Kuru kulla
2021
Mongolia

Shri devi
2021
Mongolia

Vectiraptor greeni
2021
England

Daurlong wangi
2022
China

Natovenator polydontus
2022
Mongolia

Diuqin lechiguanae
2024
Argentina

Shri rapax
2025
Mongolia


Ornithomimosauria    


Ornithomimus velox
1890
United States

Struthiomimus altus
1917
Canada

Deinocheirus mirificus
1970
Mongolia

Archaeornithomimus asiaticus
1972
Mongolia

Dromiceiomimus brevitertius
1972
Canada

Gallimimus bullatus
1972
Mongolia

Garudimimus brevipes
1981
Mongolia

Harpymimus okladnikovi
1984
Mongolia

Anserimimus planinychus
1988
Mongolia

Pelecanimimus polyodont
1994
Spain

Nedcolbertia justinhofmanni
1998
United States

Nqwebasaurus thwazi
2000
South Africa

Sinornithomimus dongi
2003
Mongolia

Shenzhousaurus orientalis
2003
China

Kinnareemimus khonkaenensis
2009
Thailand

Beishanglong grandis
2010
China

Qiupalong henenensis
2011
China

Hexing qingyi
2012
China

Tototlmimus packardensis
2016
Mexico

Rativates evadens
2016
Canada

Aepyornithomimus tugrikinensis
2017
Mongolia

Arkansaurus fridayi
2018
United States

Paraxenisaurus normalensis
2020
Mexico

Tyrannomimus fukuiensis
2023
Japan

Mexidracon longimanus
2025
Mexico

Dzharacursor bissektensi
2025
Uzbekistan

     


Oviraptorosauria    


Oviraptor philoceratops
1924
Mongolia

Chirostenotes pergracilis
1924
Canada

Caenagnathus collinsi
1940
Canada

Microvenator celer
1970
United States

Elmisaurus rarus
1981
Mongolia

Avimimus portentosus
1981
Mongolia

Conchoraptor gracilis
1986
Mongolia

Caenagnathasia martinsoni
1994
Uzbekistan

Shanyangosaurus niupanggouensis
1996
China

Rinchenia mongoliensis
1997
Mongolia

Protoarchaeopteryx robusta
1997
China

Caudipteryx zoui
1998
China

Nomingia gobiensis
2000
Mongolia

Citipati osmolskae
2001
Mongolia

Khan mckennai
2001
Mongolia

Incisivosaurus gauthieri
2002
China

Heyuannia huangi
2002
Mongolia

Nemegtomaia barsboldi
2004
Mongolia

Hagryphus giganteus
2005
United States

Shixinggia oblita
2005
China

Gigantoraptor erlianensis
2007
Mongolia

Similicaudipteryx yixianensis
2008
China

Luoyanggia liudanensis
2009
China

Banji long
2010
China

Machairasaurus leptonychus
2010
China

Epichirostenotes curriei
2011
Canada

Ojoraptorsaurus boerie
2011
United States

Ningyuansaurus wangi
2012
China

Yulong mini
2013
China

Nankangia jiangxiensis
2013
China

Ganzhousaurus nankangensis
2013
China

Leptorhynchos gaddisi
2013
United States

Wulatelong gobiensis
2013
China

Jiangxisaurus ganzhouensis
2013
China

Anzu wyliei
2014
United States

Huanansaurus ganzhouensis
2015
China

Apatoraptor pennatus
2016
Canada

Tongtianlong limosus
2016
China

Corythoraptor jacobsi
2017
China

Beibeilong sinensis
2017
China

Anomalipes zhaoi
2018
China

Gobiraptor minutus
2019
Mongolia

Citipes elegans
2020
Canada

Oksoko avarsan
2020
Mongolia

Eoneophron infernalis
2024
United States

Yuanyanglong bainian
2025
China

     


Paraves (basal)*    


Archaeopteryx lithographica
1861
Germany

Archaeornithoides deinosauriscus
1992
Mongolia

Scansoriopteryx heilmanni
2002
China

Jeholornis prima
2002
China

Yixianosaurus longimanus
2003
China

Pedopenna daohugouensis
2005
China

Epidexipteryx hui
2008
China

Anchiornis huxleyi
2009
China

Xiaotingia zhengi
2011
China

Aurornis xui
2013
China

Eosinopteryx brevipenna
2013
China

Yi qi
2015
China

Serikornis sungei
2017
China

Ostromia crassipes
2017
Germany

Albertavenator curriei
2017
Canada

Caihong juji
2018
China

Fukuipteryx prima
2019
Japan

Alcmonavis poeschli
2019
Germany

Ambopteryx longibrachium
2019
China

Fujianvenator prodigiosus
2023
China

     


Spinosauridae    


Spinosaurus aegyptiacus
1915
Egypt

Baryonyx walkeri
1986
England

Sigilimassaurus brevicollis
1996
Morocco

Irritator challengeri
1996
Brazil

Suchomimus tenerensis
1998
Niger

Cristatusaurus lapparenti
1998
Niger

Oxalaia quilimboensis
2011
Brazil

Ichthyovenator laosensis
2012
Laos

Camarillasaurus cirugedae
2014
Spain

Vallibonavenatrix cani
2019
Spain

Riparovenator milnerae
2021
England

Ceratosuchops inferodios
2021
England

Iberospinus natarioi
2022
Portugal

Protathilitis cinctorrensis
2023
Spain

Riojavenatrix lacustris
2024
Spain

     


Tetanurae (basal)*    


Megalosaurus bucklandii
1824
England

Streptospondylus altdorfensis
1832
France

Poekilopleuron bucklandii
1836
France

Magnosaurus nethercombensis
1932
England

Kiajiangosaurus lini
1964
China

Eustreptospondylus oxoniensis
1964
England

Duriavenator hesperis
1974
England

Marshosaurus bicentesimus
1976
United States

Piveteausaurus divesensis
1977
France

Torvosaurus tanneri
1979
United States

Piatnitskysaurus floresi
1979
Argentina

Chuandongocoelurus primitivus
1984
China

Monolophosaurus jiangi
1993
China

Afrovenator akabensis
1994
Niger

Condorraptor currumuli
2005
Argentina

Dubreuillosaurus valesdunensis
2005
France

Leshansaurus qianweiensis
2009
China

Cruxicheiros newmanorum
2010
England

Kayentavenator elysiae
2010
United States

Wiehenvenator albati
2016
Germany

Pandoravenator fernandezorum
2017
Argentina

Vectaeroventar inopinatus
2020
England

Yunyangosaurus puanensis
2020
China

     


Therizinosauria    


Therizinosaurus cheloniformis
1954
Mongolia

Nanshiungosaurus brevispinus
1979
China

Segnosaurus galbinensis
1979
Mongolia

Erlikosaurus andrewsi
1980
Mongolia

Enigmosaurus mongoliensis
1983
Mongolia

Alxasaurus elesitaiensis
1993
China

Beipiaosaurus inexpectus
1999
China

Nothronychus mckinleyi
2001
United States

Neimongosaurus yangi
2001
China

Erliansaurus bellamanus
2002
China

Falcarius utahensis
2005
United States

Suzhousaurus megatheroides
2007
China

Martharaptor greenriverensis
2012
United States

Jianchangosaurus yixianensis
2013
China

Fukuivenator paradoxus
2016
Japan

Linguyuanosaurus sihedangensis
2019
China

Paralitherizinosaurus japonicus
2022
Japan

Migmanychion laiyang
2023
China

Duonychus tsogbaatari
2025
Mongolia

     


Theropoda (basal)*    


Sarcosaurus woodi
1921
England

Sinosaurus triassicus
1940
China

Herrerasaurus ischigualastensis
1963
Argentina

Dilophosaurus wetherilli
1970
United States

Liliensternus liliensterni
1984
Germany

Cryolophosaurus ellioti
1994
Antarctica

Alwalkeria maleriensis
1994
India

Chindesaurus bryansmalli
1995
United States

Zupaysaurus rouigieri
2003
Argentina

Dracovenator regent
2005
South Africa

Lophostropheus airelensis
2007
France

Tawa hallae
2009
United States

Sanjuansaurus gordilloi
2010
Argentina

Eodromaeus murphi
2011
Argentina

Daemonosaurus chauliodus
2011
United States

Tachiraptor admirabilis
2014
Venezuela

Chilesaurus diegosaurezi
2015
Chile

Lepidus praecisio
2015
United States

Dracoraptor hanigani
2016
Wales

Notatesseraeraptor frickensis
2019
Switzerland

Gnatovorax cabreirai
2019
Brazil

Erythrovenator jacuiensis
2021
Brazil

Maleriraptor kutty
2025
India

Newtonsaurus cambriensis
2025
England

     


Troodontidae    


Troodon formosus
1856
United States

Ornithodesmus cluniculus
1887
England

Saurornithoides mongoliensis
1924
Mongolia

Borogovia gracilicrus
1987
Mongolia

Tochisaurus nemegtensis
1991
Mongolia

Sinornthithoides youngi
1993
China

Byronosaurus jaffei
2000
Mongolia

Sinovenator changii
2002
China

Mei long
2004
China

Sinusonasus magnodens
2004
China

Jinfengopteryx elegans
2005
China

Urbacodon itemirensis
2007
Uzbekistan

Zanabazar junior
2009
Mongolia

Xixiasaurus henanensis
2010
China

Geminiraptor suarezarum
2010
United States

Linhevenator tani
2011
China

Talos sampsoni
2011
United States

Philovenator curriei
2012
China

Gobivenator mongoliensis
2014
Mongolia

Almas ukhaa
2017
Mongolia

Jianianhualong tengi
2017
China

Liaoningvenator curriei
2017
China

Daliansaurus liaoningensis
2017
China

Hesperornithoides miessleri
2019
United States

Ypupiara lopai
2021
Brazil

Tamarro insperatus
2021
Spain

Papiliovenator neimengguensis
2021
China

Hypnovenator matsubaraetoheorum
2024
Japan

Harenadraco prima
2024
Mongolia

     


Tyrannosauroidea   


Dryptosaurus aquilunguis
1877
United States

Tyrannosaurus rex
1905
United States

Albertosaurus sarcophagus
1905
Canada

Gorgosaurus libratus
1914
Canada

Proceratosaurus bradleyi
1926
England

Alectrosaurus olseni
1933
Mongolia

Tarbosaurus bataar
1955
Mongolia

Daspletosaurus torosus
1970
Canada

Stokesosaurus clevelandi
1974
United States

Alioramus remotus
1976
Mongolia

Timimus hermani
1993
Australia

Bagaraatan ostromi
1996
Mongolia

Santanaraptor placidus
1999
Brazil

Eotyrannus lengi
2001
England

Aviatyrannis jurassica
2003
Portugal

Dilong paradoxus
2004
China

Appalachiosaurus montgomeriensis
2005
United States

Tanycolagreus topwilsoni
2005
United States

Guanlong wucaii
2006
China

Xiongguanlong baimoensis
2009
China

Raptorex kriegsteini
2009
Mongolia

Sinotyrannus kazuoensis
2009
China

Kileskus artistotocus
2010
Russia

Bistahieversor sealeyi
2010
United States

Teratophoneus curriei
2011
United States

Zuchengtyrannus magnus
2011
China

Yutyrannus huali
2012
China

Lythronax argestes
2013
United States

Juratyrant langhami
2013
England

Nanuqsaurus hoglundi
2014
United States

Qianzhousaurus sinensis
2014
China

Timurlengia euotica
2016
Uzbekistan

Dynamoterror dynastes
2018
United States

Moros intrepidus
2019
United States

Jingeisaurus wangi
2019
China

Suskityrannus hazelae
2019
United States

Thanatotheristes degrootorum
2020
Canada

Lobocania aguillonae
2024
Mexico

Tyrannosaurus mcraeensis
2024
United States

Asiatyrannus xui
2024
China

Khankhuuluu mongoliensis
2025
Mongolia

Nanotyrannus lethaeus
2025
United States

     
