# Supplementary material for: 200 years of dinosaur discoveries –a visual portrayal of their geographic and historical origins
Source: PeerJ. 2026 May 27;14:e21351. doi: 10.7717/peerj.21351 (PMC13221989; doi:10.7717/peerj.21351)
Supplement: Supplemental Information 7 [file peerj-14-21351-s007.txt]

; ZIGZAG 
; -plot a stacked bar chart on alternate sides of a zigzag ling
; -inspired by graphical display in Scientific American, Februrary 2025, 
;  pp. 88-89
;
PRO zz, parent, clade, PS=PS, COUNTRY=COUNTRY

BLACK = cval24(0)
WHITE = cval24(1)
RED = cval24(2)
X = 0
Y = 1
FALSE = 0
TRUE = 1
RIGHT = 0
LEFT = 1

; -taxon file fields
;
CLADE_IDX = 0
GENUS = 1
SPECIES = 2
YEAR = 3
REG_IDX = 4
GEOL_AGE = 5

; -decade boundary indices
;
DEC_START = 0
DEC_END = 1
decades = [ $
    [ 1800,   1899 ], $
    [ 1900,   1909], $
    [ 1910,   1919], $
    [ 1920,   1929], $
    [ 1930,   1939], $
    [ 1940,   1949], $
    [ 1950,   1959], $
    [ 1960,   1969], $
    [ 1970,   1979], $
    [ 1980,   1989], $
    [ 1990,   1999], $
    [ 2000,   2009], $
    [ 2010,   2019], $
    [ 2020,   2029] ]
ND = (size(decades))(2)

; -get the master list of regions and their colour indices
;
REG_NAME = 0
REG_COLOUR = 1
fgets, 'Data/ZigZagPlot/', 'region_ids', region_ids, NR
regions = region_ids(REG_NAME,*)
colours = fix( region_ids(REG_COLOUR,*) )
;colours = 8 + fix(2.5*indgen(NR))
;antarctic_idx = where(regions eq 'Antarctica')
;colours(antarctic_idx) = 1

; -populate the list of regions and the countries that comprise them
;
regions_countries = listarr(NR)
for r = 0, NR-1 do begin
    regions_countries(r) = regions(r)
    fgets, 'Data/ZigZagPlot/', regions(r)+'/countries', countries, NC
    for c = 0, NC-1 do $
       regions_countries(r) = [ regions_countries(r), countries(c) ]
end

parent = 'Thyreophora/'
;clade = 'Ankylosauria/'
;clade = 'Stegosauria/'
rootname = 'Data/' + parent + '/ZigZag/'
fgets, rootname, clade+'taxa', taxa, NT
country2region, taxa, regions_countries, NR
    
; -creep through the taxa data and count how many occurrences in a given
;  decade there are for each region/country
;
frequencies = intarr(NR,ND)
for t = 0, NT-1 do begin
    decade_idx = where( taxa(YEAR,t) ge decades(DEC_START,*) AND $
                      taxa(YEAR,t) le decades(DEC_END,*) )
    region_idx = where( taxa(REG_IDX,t) eq regions )
    frequencies(region_idx,decade_idx) = frequencies(region_idx,decade_idx) + 1
end

; -produce a list of variable length entries that record the regional 
;  occurence counts for a given decade
; -when there non-zero counts estimate the length of the diagonal side for 
;  a given decade based on the sum of all its occurences
; 
decade_list = listarr(ND)
plot_mag = fltarr(ND)
for d = 0, ND-1 do begin
    non_zeros =   where( frequencies(*,d) ne 0, region_count )
    if non_zeros(0) ge 0 then begin
       region_ids = regions( REG_NAME, non_zeros )
       taxa_counts = frequencies( non_zeros, d )
       colour_set = colours(non_zeros)
    end else begin
       region_ids = [ 'none' ]
       taxa_counts = [ 0 ]
       colour_set = [ -1 ]
    end
    decade_list(d) = list( region_ids, taxa_counts, colour_set )
    if non_zeros(0) ge 0 then $
       plot_mag(d) = round(sqrt(2.5*sum(taxa_counts))+0.5,1) $
    else $
       plot_mag(d) = 0.
end

; -compute the positions of the sequence of nodes that anchor box plots
;
; -initialize the first node as starting to the left and above of [0,0]
;
nodes = fltarr(2,ND)
base_vtx = [0,0]
s= [ plot_mag(0), 0. ]
prot2d, s, 3*!PI/4
nodes(*,0) = base_vtx+s

for d = 1, ND-2 do begin
    nodes(*,d) = base_vtx
    if plot_mag(d) gt 0. then $
       s = [ max(plot_mag(d-1:d+1)), 0.] $
    else begin
       s = [plot_mag(d-1), 0]
       plot_mag(d) = plot_mag(d-1)
    end
    if d mod 2 eq 0 then $
       prot2d, s, -!PI/4 $
    else $
       prot2d, s, !PI/4
    base_vtx = base_vtx + s
end
nodes(*,d) = base_vtx

; -use the set of precomputed positions and the lengths of the box regions 
;  to set the plot space dimensions
;
decade_spans = sqrt(2.)*plot_mag
xspan = [ round( -decade_spans(0), 5.), $
          round( nodes(0,ND-1) + decade_spans(ND-1)/2 + 2.5, 5.) ]
yspan = (xspan(1) - xspan(0))*[-0.5, 0.5]
min_y = min(nodes(Y,*))
max_y = max(nodes(Y,*))
title = 'ZIGZAG(regions): ' + parent + clade
if keyword_set(PS) then begin
    set_plot, 'PS'
    device, filename='zz-'+strmid(clade,0,5)+'.ps', Xsize=18, Ysize=18, $
             /Color, /Helvetica, Bits_per_Pixel=8
end else $
    gwin, title, /Big
plot, [0,1], /NoData, Title=title, Back=WHITE, Color=BLACK, $
    Xrange=xspan, Xstyle=1, $
    Yrange=yspan, Ystyle=1

if keyword_set(PS) then $
    label_csize = 0.75 $
else $
    label_csize = 1.
xlength = xspan(1) - xspan(0)
s = 0.03 * xlength
for d = 0, ND-1 do begin
    title_str = int_string(decades(DEC_START,d))+'s'
    if plot_mag(d) gt 0 then begin
       region_ids = (decade_list(d))(0)
       taxa_counts = (decade_list(d))(1)
       colour_set = (decade_list(d))(2)
       if d mod 2 eq 0 then $
          rotation = -3*!PI/4 $
       else $
          rotation = !PI/4
       zz_boxes, nodes(*,d), taxa_counts, colour_set, rotation, region_ids, $
                keyword_set(PS)
    end else $
       taxa_counts = [0]
    if d mod 2 eq 0 then begin
       dec_id_y = min_y - s
       dec_count_y = min_y - 1.75*s
    end else begin
       dec_id_y = max_y + 1.5*s
       dec_count_y = max_y + 0.75*s
    end

    ; -note the decade with the plotted boxes
    ;
    xyouts, nodes(0,d), dec_id_y,  $
          int_string(decades(DEC_START,d))+'s', Color=BLACK, Align=0.5, $
          Charsize=label_csize

    ; -note the number of new taxa for the decade with the plotted boxes
    ;
    xyouts, nodes(0,d), dec_count_y, $
          '('+int_string(fix(sum(taxa_counts)))+')', Color=BLACK, Align=0.5, $
          Charsize=label_csize
end

; -overlay a thick black line between the decadal zones
;
if keyword_set(PS) then $
    plots, nodes, Color=BLACK, Thick=4 $
else $
    plots, nodes, Color=BLACK, Thick=2

; -make a region colour legend
;
box0 = [[0,0], [s,0], [s,s],[0,s] ]

; LHS legend
;
column = 0.33 * xlength + xspan(0)
row = -0.33 * xlength/2.
for r = 0, NR/2-1 do begin
    box = box0
    box(0,*) = box(0,*) + column
    box(1,*) = box(1,*) + row
    if keyword_set(PS) then $
       polyfill, box, Color=colours(r) $
    else $
       polyfill, box, Color=cval24(colours(r))
    plots, [[box],[box(*,0)]], Color=BLACK
    xyouts, column+1.5*s, row+0.25*s, strsubst(regions(r), '-', ' '), Align=0., $
       Color=BLACK, Charsize=1
    row = row - 1.5*s
end

; RHS legend
;
column = 0.66 * xlength + xspan(0)
row = -0.33 * xlength/2.
for r = NR/2, NR-1 do begin
    box = box0
    box(0,*) = box(0,*) + column
    box(1,*) = box(1,*) + row
    if keyword_set(PS) then $
       polyfill, box, Color=colours(r) $
    else $
       polyfill, box, Color=cval24(colours(r))
    plots, [[box],[box(*,0)]], Color=BLACK
    xyouts, column+1.5*s, row+0.25*s, strsubst(regions(r), '-', ' '), Align=0., $
       Color=BLACK, Charsize=1
    row = row - 1.5*s
end
if keyword_set(PS) then begin
    device, /close
    set_plot, 'X'
end else $
    stop
END

; Country 2 ('to') Region
;  -lump the countries of origin of taxa into one of a smaller number of 
;   larger regions or continents
;
PRO country2region, taxa, regions, N_regions

FALSE = 0
TRUE = 1

; -taxon file fields
;
CLADE = 0
GENUS = 1
SPECIES = 2
YEAR = 3
COUNTRY = 4
GEOL_AGE = 5

N_taxa = (size(taxa))(2)
for t = 0, N_taxa-1 do begin
    found = FALSE
    r = 0
    while NOT found AND r lt N_regions do $
       if (where( regions(r) eq taxa(COUNTRY,t)))(0) eq -1 then $
          r = r + 1 $
       else $
          found = TRUE
    if NOT found then begin
       print, 'C2R: country not found: ',[int_string(t), taxa(COUNTRY,t)]
       stop
    end
    ;print, t, [ taxa(COUNTRY,t), (regions(r))(0) ]
    taxa(COUNTRY,t) = (regions(r))(0)
end
END
