# Supplementary material for: 200 years of dinosaur discoveries –a visual portrayal of their geographic and historical origins
Source: PeerJ. 2026 May 27;14:e21351. doi: 10.7717/peerj.21351 (PMC13221989; doi:10.7717/peerj.21351)
Supplement: Supplemental Information 8 [file peerj-14-21351-s008.txt]

; ZZ_BOXES 
; -plot a stacked bar chart on alternate sides of a zigzag ling
; -inspired by graphical display in Scientific American, Februrary 2025, 
;  pp. 88-89
;
; PREV_VTX -check to see if a new vertex has been previously defined
;
FUNCTION prev_vtx, new_vtx, vertices 

N = (size(vertices))(2)
i = 0
found = 0
while NOT found AND i lt N do $
    if vertex_eq(new_vtx, vertices(*,i)) then $
       found = 1 $
    else $
       i = i + 1
return, found
END

; ZZ_BOXES -locate and draw a collections of boxes at the supplied node 
; 
; INPUT:
; node -(X,Y) pair locating plotting base for collection of boxes
; frequencies -the numbers of taxa in the various categories
; colour_set -vector of colour values to use for the boxes
; rotation -the radian measure of how to rotate the basic box geometry
;             so that it has the same orientation as the node
; labels -set of character strings to identify boxes
; ps_flag -indicate if PostScript output is to be produced
;
PRO zz_boxes, node, frequencies, colour_set, rotation, labels, ps_flag

X = 0
Y = 1
FALSE = 0
TRUE = 1
RIGHT = 0
LEFT = 1

box_count = n_elements(frequencies)
sort_idx = reverse( sort(frequencies) )
frequencies = frequencies(sort_idx)
labels = labels(sort_idx)
colour_set = colour_set(sort_idx)
box_dims = sqrt(frequencies)
plot_mag = round(sqrt(2.5*sum(frequencies))+0.5,1)
text_shift = 0.33

; -draw and colour the first and largest box
;
if ps_flag then $ 
    colour_idx = colour_set(0) $
else $
    colour_idx = cval24(colour_set(0))
show_box, node, [0,0], 0, frequencies(0), box_dims(0), colour_idx, $
             rotation, labels(0), ps_flag

vv = [ [box_dims(0),0], $ ; v0
       [0, box_dims(0)] ]    ; v1
vv_count = 2

; -initialize right (X direction) and left (Y direction) edge lengths
;
;               X            Y
edges = [ [ box_dims(0), box_dims(0) ], $
          [ box_dims(0), box_dims(0) ] ]

v = 0
box_idx = 1
while box_idx lt box_count do begin

    located = FALSE
    s = box_dims(box_idx)
    while s gt edges(X,v) OR s gt edges(Y,v) do begin
       v = v + 1
       if v eq vv_count then $
          v = 0
    end   
    if ps_flag then $
       colour_idx = colour_set(box_idx) $
    else $
       colour_idx = cval24(colour_set(box_idx))
    show_box, node, vv(*,v), box_idx, frequencies(box_idx), s, $
             colour_idx, rotation, labels(box_idx), ps_flag

    ; -case when parent vertex is on the X-axis
    ; -no need to check for duplicate vertices for the first two, but
    ;  we do need to record the second vertex for the checking against 
    ;  the next internal vertex creation
    ;
    if vv(Y,v) eq 0 then begin

       ; -initial new vertex is on X-axis
       ;
       base_vv = vv(*,0)
       new_vv_0 = [base_vv(X) + s, 0.] 
       vv(*,0) = new_vv_0
       base_edges = edges(*,0)
       new_edges_0 = [ s, s ]
       edges(*,0) = new_edges_0

       ; -next vertex is interior
       ;
       new_vv_1 = [base_vv(X,v), base_vv(Y,v) + s] 
       if NOT prev_vtx( new_vv_1, vv) then begin
          vv = [ [vv(*,0)], [new_vv_1], [vv(*,1:*)] ]
          vv_count = vv_count + 1
          new_edges_1 = [ s, base_edges(Y) - s ]
          if new_edges_1(Y) eq 0. then $
             new_edges_1(Y) = edges(Y,0)
          edges = [ [edges(*,0)], [new_edges_1], [edges(*,1:*)] ]
       end
       v = v + 2
       if v eq vv_count then $
          v = 0
       located = TRUE
    end

    ; -case when parent vertex is on the Y-axis
    ;
    if vv(X,v) eq 0 AND NOT located then begin

       ; -new vertex is interior
       ;
       base_vv = vv(*,v)
       new_vv_0 = [base_vv(X) + s, vv(Y,v)] 
       duplicate = prev_vtx(new_vv_0, vv)
       if NOT duplicate then begin
          vv(*,v) = new_vv_0
          edges(*,v) = [ edges(X,v)-s, s ]
       end

       ; -last vertex is on the Y-axis
       ;
       new_vv_1 = [0., base_vv(Y) + s] 
       new_edges_1 = [s,s]
       if NOT duplicate then begin
          vv = [ [vv], [new_vv_1] ]
          vv_count = vv_count + 1
          edges = [ [edges], [new_edges_1] ]
       end else begin
          vv(*,v) = new_vv_1
          edges(v) = new_edges_1
       end
       v = 0      ; -force a relocation to the beginning of the vertex set
       located = TRUE
    end

    ; -case for interior vertices not on either axis
    ;
    if vv(X,v) ne 0. AND vv(Y,v) ne 0. AND NOT located then begin
       base_vv = vv(*,v)
       base_edges = edges(*,v)
       new_vv_0 = [base_vv(X) + s, base_vv(Y)] 
       duplicate_vv_0 = prev_vtx(new_vv_0, vv)
       if NOT duplicate_vv_0 then begin
          vv(*,v) = new_vv_0
          new_edges_0 = edges(*,v)
          if new_edges_0(X) gt s then $
             new_edges_0(X) = new_edges_0(X) - s
          edges(*,v) = new_edges_0
       end
       
       new_vv_1 = [base_vv(X), base_vv(Y) + s] 
       if NOT duplicate_vv_0 then begin
          vv = [ [vv(*,0:v)], [new_vv_1], [vv(*,v+1:*)] ]
          vv_count = vv_count + 1
          if base_edges(Y) gt s then $
             new_edges_1 = [ s, base_edges(Y) - s ] $
          else $
             new_edges_1 = [ s, s ]
          edges = [ [edges(*,0:v)], [new_edges_1], [edges(*,v+1:*)] ]
       end else $
          vv = [ [vv(*,0:v-1)], [new_vv_1], [vv(*,v+1:*)] ]
       v = v + 1
       located = TRUE
    end
    box_idx = box_idx + 1
end
END

; SHOW_BOX
;
PRO show_box, node, vertex, index, value, s, fill_color, rotation, label, $
                ps_flag

; -define a square box using the supplied side length 's'
; -shift the boxt to the correct location
; -rotate the box into the correct orientation, concave up or down, based
;  on the supplied sign and magnitude of the supplied rotation value
;
box = [ [0,0], [s,0], [s, s], [0, s] ]
box(0,*) = box(0,*) + vertex(0) + node(0)
box(1,*) = box(1,*) + vertex(1) + node(1)
prot2d, box, node, rotation

; -fill the box with colour and outline in black
;
polyfill, box, Color=fill_color
plots, [[box],[box(*,0)]], Color=0 

; -report the count represented by the box at its centre
; -only report if count > 1
;
id_xy_pos = (box(*,1)+box(*,3))/2.
if value gt 1 then $
    xyouts, id_xy_pos(0), id_xy_pos(1), int_string(value), Color=0, $
          Charsize=1, Align=0.5, CharThick=2

;; -identify the box
;;
;prot2d, id_xy_pos, rotation
;xyouts, id_xy_pos(0), id_xy_pos(1), label, Color=0, $
;          Charsize=1, Align=0.5
END
